# Supplementary material for: The Microbial Community Dynamics during the Vitex Honey Ripening Process in the Honeycomb
Source: Front Microbiol. 2017 Aug 29;8:1649. doi: 10.3389/fmicb.2017.01649 (PMC5583594; doi:10.3389/fmicb.2017.01649)
Supplement: TABLE S1 — Number of sequences in each of the bacteria OTUs found in vitex flowers and honey samples at different stages of ripening. [file Table_1.XLSX]

## Sheet: Sheet1
OTUId	superkingdom	phylum	class	order	family	genus	1d_1	1d_2	1d_3	5d_1	5d_2	5d_3	15d_1	15d_2	15d_3	10d_1	10d_2	10d_3	flower_1	flower_2	flower_3
OTU_1	Bacteria	Firmicutes	Bacilli	Bacillales	Bacillaceae	Bacillus	33976	20148	12914	22531	12147	22054	18490	17273	17046	19366	14743	20936	2257	1341	1843
OTU_3	Bacteria	Firmicutes	Bacilli	Bacillales	Bacillaceae	Bacillus	9106	4992	3208	5509	2970	5635	4450	4496	4339	4961	3716	5203	582	335	429
OTU_4	Bacteria	Firmicutes	Bacilli	Lactobacillales	Streptococcaceae	Lactococcus	6566	3136	2277	3590	2031	3775	3017	3021	3013	3542	2741	3535	305	172	272
OTU_5	Bacteria	Firmicutes	Bacilli	Bacillales	Bacillaceae	Oceanobacillus	5712	2722	1880	3230	1804	3249	2662	2684	2568	3048	2168	3024	313	189	248
OTU_7	Bacteria	Firmicutes	Bacilli	Lactobacillales	Enterococcaceae	Enterococcus	2667	1344	983	1569	842	1637	1344	1302	1337	1496	1126	1598	154	90	133
OTU_8	Bacteria	Proteobacteria	Gammaproteobacteria	Pseudomonadales	Pseudomonadaceae	Pseudomonas	2030	772	650	979	598	991	789	837	987	1026	820	1085	70	40	51
OTU_26	Bacteria	Firmicutes	Bacilli	Lactobacillales	Streptococcaceae	Lactococcus	1394	633	491	785	456	888	842	619	837	653	664	655	78	55	55
OTU_11	Bacteria	Proteobacteria	Gammaproteobacteria	Pseudomonadales	Pseudomonadaceae	Pseudomonas	970	381	270	476	248	458	380	385	429	485	372	451	44	21	24
OTU_9	Bacteria	Proteobacteria	Gammaproteobacteria	Pseudomonadales	Moraxellaceae	Psychrobacter	903	300	207	396	211	371	296	308	341	461	332	388	21	17	11
OTU_10	Bacteria	Actinobacteria	Micrococcales	Unknown	Micrococcaceae	Arthrobacter	852	260	185	409	214	378	290	367	340	414	331	375	41	11	13
OTU_31	Bacteria	Firmicutes	Bacilli	Bacillales	Bacillaceae	Bacillus	663	364	227	448	224	401	354	249	352	342	337	332	32	21	40
OTU_12	Bacteria	Firmicutes	Bacilli	Bacillales	Bacillaceae	Bacillus	364	214	151	214	115	226	193	143	198	206	181	180	15	16	25
OTU_13	Bacteria	Firmicutes	Bacilli	Bacillales	Listeriaceae	Brochothrix	276	142	104	165	82	193	153	131	153	147	134	145	12	6	10
OTU_14	Bacteria	Firmicutes	Bacilli	Bacillales	Bacillaceae	Lysinibacillus	228	109	74	145	67	134	107	97	114	121	102	137	18	12	6
OTU_16	Bacteria	Firmicutes	Bacilli	Lactobacillales	Carnobacteriaceae	Carnobacterium	136	80	43	83	49	80	50	76	76	89	47	83	6	1	12
OTU_18	Bacteria	Firmicutes	Bacilli	Bacillales	Bacillaceae	Bacillus	117	69	38	76	37	72	50	55	61	56	56	60	4	6	5
OTU_15	Bacteria	Bacteroidetes	Flavobacteriia	Flavobacteriales	Flavobacteriaceae	Myroides	127	38	34	61	29	44	49	56	58	68	49	57	3	2	3
OTU_17	Bacteria	Proteobacteria	Gammaproteobacteria	Pseudomonadales	Moraxellaceae	Moraxella	108	42	22	45	23	45	33	52	47	62	30	53	1	3	1
OTU_19	Bacteria	Firmicutes	Bacilli	Lactobacillales	Streptococcaceae	Streptococcus	106	31	33	50	28	57	34	39	32	50	35	42	1	3	6
OTU_28	Bacteria	Firmicutes	Bacilli	Lactobacillales	Leuconostocaceae	Leuconostoc	54	32	21	26	23	27	45	33	43	21	30	39	10	3	2
OTU_20	Bacteria	Proteobacteria	Alphaproteobacteria	Sphingomonadales	Sphingomonadaceae	Sphingomonas	38	31	24	29	11	26	25	19	29	33	33	39	14	21	13
OTU_21	Bacteria	Firmicutes	Bacilli	Lactobacillales	Lactobacillaceae	Lactobacillus	6	6	4	7	22	13	14	11	8	102	83	67	4	1	0
OTU_24	Bacteria	Proteobacteria	Gammaproteobacteria	Enterobacteriales	Enterobacteriaceae	Rahnella	64	22	13	34	14	26	27	25	23	18	30	37	1	1	1
OTU_25	Bacteria	Proteobacteria	Gammaproteobacteria	Xanthomonadales	Xanthomonadaceae	Thermomonas	29	111	2	1	2	1	1	27	9	3	67	69	9	0	1
OTU_30	Bacteria	Firmicutes	Bacilli	Bacillales	Paenibacillaceae	Paenibacillus	63	20	10	32	19	29	26	26	35	20	18	19	7	3	3
OTU_23	Bacteria	Proteobacteria	Alphaproteobacteria	Rhodospirillales	Acetobacteraceae	Unknown	5	7	1	17	21	11	92	64	65	6	9	17	2	1	0
OTU_37	Bacteria	Proteobacteria	Gammaproteobacteria	Pseudomonadales	Moraxellaceae	Acinetobacter	56	21	16	31	21	25	24	25	15	21	18	15	5	2	0
OTU_22	Bacteria	Firmicutes	Clostridia	Clostridiales	Clostridiaceae	Alkaliphilus	55	12	9	24	18	23	30	23	30	20	15	23	1	0	0
OTU_44	Bacteria	Firmicutes	Bacilli	Bacillales	Paenibacillaceae	Paenibacillus	39	20	16	24	9	19	22	17	9	18	20	19	1	0	0
OTU_47	Bacteria	Proteobacteria	Gammaproteobacteria	Enterobacteriales	Enterobacteriaceae	Enterobacter	51	12	6	23	13	15	20	21	22	15	8	14	2	1	1
OTU_29	Bacteria	Proteobacteria	Gammaproteobacteria	Pseudomonadales	Moraxellaceae	Psychrobacter	41	14	6	21	15	20	22	16	17	15	15	19	1	0	0
OTU_39	Bacteria	Proteobacteria	Gammaproteobacteria	Pseudomonadales	Pseudomonadaceae	Pseudomonas	13	32	1	3	2	1	4	13	42	3	22	13	43	1	2
OTU_27	Bacteria	Proteobacteria	Gammaproteobacteria	Orbales	Orbaceae	Gilliamella	68	20	6	20	12	13	10	5	9	3	13	5	2	0	0
OTU_41	Bacteria	Firmicutes	Bacilli	Lactobacillales	Streptococcaceae	Streptococcus	26	12	7	17	6	14	16	9	18	12	15	12	2	2	4
OTU_58	Bacteria	Proteobacteria	Betaproteobacteria	Burkholderiales	Comamonadaceae	Acidovorax	17	27	6	10	9	3	3	22	19	3	12	12	20	5	3
OTU_51	Bacteria	Proteobacteria	Betaproteobacteria	Rhodocyclales	Rhodocyclaceae	Dechloromonas	21	22	0	5	9	0	2	32	16	1	24	12	20	2	4
OTU_48	Bacteria	Bacteroidetes	Flavobacteriia	Flavobacteriales	Flavobacteriaceae	Flavobacterium	26	16	6	13	5	10	15	18	15	6	14	9	2	0	0
OTU_32	Bacteria	Proteobacteria	Gammaproteobacteria	Xanthomonadales	Xanthomonadaceae	Stenotrophomonas	22	10	9	16	4	18	16	8	9	9	10	13	2	0	1
OTU_34	Bacteria	Firmicutes	Bacilli	Lactobacillales	Streptococcaceae	Streptococcus	19	8	10	12	8	12	13	6	18	10	9	14	2	2	2
OTU_38	Bacteria	Proteobacteria	Betaproteobacteria	Burkholderiales	Oxalobacteraceae	Janthinobacterium	22	10	11	12	10	12	6	10	20	8	7	14	2	0	0
OTU_33	Bacteria	Proteobacteria	Gammaproteobacteria	Enterobacteriales	Enterobacteriaceae	Escherichia	24	9	4	13	7	13	9	11	8	8	11	14	3	1	3
OTU_81	Bacteria	Proteobacteria	Alphaproteobacteria	Rhodocyclales	Rhodocyclaceae	Rhodobacter	6	11	0	2	3	2	9	14	15	3	34	15	15	2	0
OTU_49	Bacteria	Proteobacteria	Gammaproteobacteria	Pseudomonadales	Pseudomonadaceae	Pseudomonas	7	17	0	0	8	0	0	47	8	1	15	11	13	0	2
OTU_36	Bacteria	Bacteroidetes	Sphingobacteriia	Sphingobacteriales	Chitinophagaceae	Niastella	6	49	0	0	0	0	1	8	6	0	20	26	11	0	1
OTU_35	Bacteria	Bacteroidetes	Bacteroidia	Bacteroidales	Porphyromonadaceae	Microbacter	38	15	4	10	4	6	14	4	6	1	8	2	0	1	0
OTU_55	Bacteria	Bacteroidetes	Bacteroidia	Bacteroidales	Prevotellaceae	Prevotella	36	15	2	13	7	7	7	9	4	1	9	2	0	0	0
OTU_57	Bacteria	Proteobacteria	Gammaproteobacteria	Pseudomonadales	Moraxellaceae	Psychrobacter	21	8	5	6	7	11	9	13	4	4	12	9	0	1	0
OTU_40	Bacteria	Firmicutes	Bacilli	Bacillales	Paenibacillaceae	Brevibacillus	19	5	6	9	7	9	10	5	10	8	8	10	0	0	0
OTU_52	Bacteria	Firmicutes	Bacilli	Bacillales	Paenibacillaceae	Paenibacillus	14	15	3	11	7	13	5	2	8	6	4	13	2	0	0
OTU_43	Bacteria	Firmicutes	Bacilli	Lactobacillales	Lactobacillaceae	Lactobacillus	19	5	4	8	3	6	12	8	8	10	8	8	0	1	0
OTU_53	Bacteria	Proteobacteria	Gammaproteobacteria	Aeromonadales	Succinivibrionaceae	Ruminobacter	20	18	3	15	7	4	5	9	4	2	4	5	0	1	0
OTU_111	Bacteria	Proteobacteria	Betaproteobacteria	Burkholderiales	Comamonadaceae	Ramlibacter	8	10	0	2	7	1	0	19	9	2	6	6	11	0	10
OTU_77	Bacteria	Proteobacteria	Gammaproteobacteria	Pseudomonadales	Moraxellaceae	Acinetobacter	23	8	2	6	5	6	8	8	7	4	6	5	0	1	1
OTU_62	Bacteria	Firmicutes	Bacilli	Bacillales	Bacillaceae	Bacillus	12	12	3	4	4	9	19	2	4	6	2	7	2	2	0
OTU_45	Bacteria	Proteobacteria	Gammaproteobacteria	Xanthomonadales	Xanthomonadaceae	Pseudoxanthomonas	8	19	0	0	1	0	0	10	4	0	15	8	7	0	2
OTU_46	Bacteria	Proteobacteria	Alphaproteobacteria	Caulobacterales	Caulobacteraceae	Brevundimonas	15	3	1	4	0	5	11	7	8	7	6	2	0	0	0
OTU_42	Bacteria	Bacteroidetes	Flavobacteriia	Flavobacteriales	Flavobacteriaceae	Flavobacterium	17	3	1	6	5	1	7	4	6	5	8	5	0	0	0
OTU_80	Bacteria	Unknown	Unknown	Unknown	Unknown	Unknown	3	17	0	0	1	0	0	9	5	0	15	7	6	0	2
OTU_56	Bacteria	Proteobacteria	Gammaproteobacteria	Chromatiales	Chromatiaceae	Thiodictyon	1	0	0	29	1	0	2	1	1	0	1	2	2	22	0
OTU_85	Bacteria	Bacteroidetes	Bacteroidia	Bacteroidales	Prevotellaceae	Prevotella	17	7	2	5	3	4	6	3	2	2	3	3	1	0	1
OTU_68	Bacteria	Bacteroidetes	Flavobacteriia	Flavobacteriales	Flavobacteriaceae	Chryseobacterium	14	2	3	5	1	7	3	2	6	2	6	6	1	0	0
OTU_50	Bacteria	Bacteroidetes	Flavobacteriia	Flavobacteriales	Flavobacteriaceae	Flavobacterium	11	2	3	6	1	5	9	6	3	3	3	5	0	0	0
OTU_90	Bacteria	Firmicutes	Bacilli	Lactobacillales	Lactobacillaceae	Lactobacillus	5	3	1	3	0	1	11	9	11	0	2	0	2	2	4
OTU_54	Bacteria	Bacteroidetes	Bacteroidia	Bacteroidales	Bacteroidaceae	Bacteroides	13	3	7	10	0	3	5	2	2	3	2	1	2	0	0
OTU_244	Bacteria	Proteobacteria	Betaproteobacteria	Burkholderiales	Comamonadaceae	Hydrogenophaga	1	11	0	0	4	0	1	5	5	0	7	5	14	0	0
OTU_87	Bacteria	Proteobacteria	Gammaproteobacteria	Thiotrichales	Unknown	Unknown	11	2	0	7	1	4	6	3	3	4	4	1	0	5	0
OTU_74	Bacteria	Firmicutes	Bacilli	Bacillales	Paenibacillaceae	Paenibacillus	5	5	3	1	2	4	6	4	9	2	7	0	1	0	1
OTU_72	Bacteria	Unknown	Unknown	Unknown	Unknown	Unknown	0	0	0	16	0	0	2	1	2	0	0	1	0	26	1
OTU_86	Bacteria	Proteobacteria	Gammaproteobacteria	Xanthomonadales	Xanthomonadaceae	Arenimonas	7	19	0	1	0	0	0	2	0	0	10	8	1	0	1
OTU_91	Bacteria	Proteobacteria	Betaproteobacteria	Rhodocyclales	Rhodocyclaceae	Sulfuritalea	0	3	0	2	8	0	1	6	5	0	4	1	6	1	7
OTU_126	Bacteria	Bacteroidetes	Cytophagia	Cytophagales	Cyclobacteriaceae	Algoriphagus	0	9	1	0	1	0	0	4	6	0	9	7	6	0	0
OTU_59	Bacteria	Firmicutes	Bacilli	Bacillales	Paenibacillaceae	Paenibacillus	9	5	3	6	1	5	1	0	2	4	1	3	1	0	0
OTU_76	Bacteria	Bacteroidetes	Bacteroidia	Bacteroidales	Porphyromonadaceae	Unknown	14	4	2	2	5	2	3	3	0	1	3	2	0	0	0
OTU_60	Bacteria	Bacteroidetes	Bacteroidia	Bacteroidales	Prevotellaceae	Prevotella	11	4	0	6	2	6	3	1	1	1	3	0	0	0	1
OTU_88	Bacteria	Proteobacteria	Gammaproteobacteria	Pseudomonadales	Moraxellaceae	Acinetobacter	7	1	4	3	2	2	3	1	4	4	2	1	2	1	0
OTU_262	Bacteria	Proteobacteria	Betaproteobacteria	Burkholderiales	Comamonadaceae	Rhodoferax	2	3	3	3	2	4	6	1	3	3	1	3	2	0	0
OTU_98	Bacteria	Proteobacteria	Gammaproteobacteria	Pseudomonadales	Moraxellaceae	Acinetobacter	0	0	0	1	0	0	8	3	4	8	2	4	2	2	1
OTU_206	Bacteria	Firmicutes	Clostridia	Clostridiales	Unknown	Unknown	11	7	3	3	2	2	1	0	0	1	3	1	0	0	0
OTU_123	Bacteria	Verrucomicrobia	Opitutae	Opitutales	Opitutaceae	Opitutus	1	4	1	0	0	0	0	9	6	0	1	5	6	0	0
OTU_158	Bacteria	Proteobacteria	Gammaproteobacteria	Xanthomonadales	Xanthomonadaceae	Lysobacter	2	3	0	0	0	0	0	7	2	0	5	5	8	0	1
OTU_63	Bacteria	Proteobacteria	Gammaproteobacteria	Aeromonadales	Aeromonadaceae	Aeromonas	0	4	3	3	3	2	3	2	3	0	2	5	2	0	0
OTU_67	Bacteria	Bacteroidetes	Sphingobacteriia	Sphingobacteriales	Sphingobacteriaceae	Solitalea	12	5	0	5	2	1	3	1	0	0	3	0	0	0	0
OTU_61	Bacteria	Proteobacteria	Gammaproteobacteria	Orbales	Orbaceae	Gilliamella	0	0	0	2	1	3	4	7	7	1	3	0	1	1	1
OTU_106	Bacteria	Proteobacteria	Gammaproteobacteria	Xanthomonadales	Xanthomonadaceae	Pseudoxanthomonas	1	0	0	1	1	0	0	11	1	0	8	2	5	0	0
OTU_96	Bacteria	Proteobacteria	Alphaproteobacteria	Rhodospirillales	Acetobacteraceae	Unknown	1	2	0	0	0	2	7	9	4	0	1	2	0	0	0
OTU_64	Bacteria	Bacteroidetes	Sphingobacteriia	Sphingobacteriales	Chitinophagaceae	Unknown	7	1	2	2	1	1	4	0	3	1	0	6	0	0	0
OTU_66	Bacteria	Proteobacteria	Alphaproteobacteria	Unknown	Unknown	Unknown	2	5	0	0	0	0	0	4	1	0	7	4	4	0	0
OTU_104	Bacteria	Unknown	Unknown	Unknown	Unknown	Unknown	3	3	0	0	0	1	0	6	2	0	6	0	4	0	1
OTU_116	Bacteria	Proteobacteria	Alphaproteobacteria	Sphingomonadales	Sphingomonadaceae	Sphingomonas	0	8	0	0	0	0	1	5	4	0	2	1	3	0	1
OTU_213	Bacteria	Proteobacteria	Betaproteobacteria	Rhodocyclales	Rhodocyclaceae	Thauera	4	4	0	4	1	0	2	1	1	2	3	0	2	1	0
OTU_75	Bacteria	Proteobacteria	Epsilonproteobacteria	Campylobacterales	Helicobacteraceae	Sulfuricurvum	0	0	0	0	0	1	0	0	9	0	0	1	13	0	1
OTU_78	Bacteria	Bacteroidetes	Bacteroidia	Bacteroidales	Bacteroidaceae	Unknown	8	4	1	2	0	1	3	0	3	1	1	0	0	0	0
OTU_108	Bacteria	Proteobacteria	Alphaproteobacteria	Sphingomonadales	Sphingomonadaceae	Novosphingobium	2	5	0	2	2	0	0	1	4	0	5	0	1	1	1
OTU_184	Bacteria	Bacteroidetes	Bacteroidia	Unknown	Unknown	Unknown	4	4	1	4	2	1	3	0	1	0	2	2	0	0	0
OTU_94	Bacteria	Bacteroidetes	Bacteroidia	Bacteroidales	Prevotellaceae	Prevotella	7	2	3	4	0	1	1	0	1	3	1	1	0	0	0
OTU_73	Bacteria	Firmicutes	Clostridia	Clostridiales	Unknown	Unknown	3	1	2	2	1	0	2	0	2	3	1	5	1	0	0
OTU_114	Bacteria	Bacteroidetes	Bacteroidia	Bacteroidales	Unknown	Unknown	9	3	1	2	0	1	2	2	0	1	2	0	0	0	0
OTU_110	Bacteria	Firmicutes	Clostridia	Clostridiales	Unknown	Unknown	4	1	1	2	1	1	2	1	5	2	3	0	0	0	0
OTU_97	Bacteria	Firmicutes	Negativicutes	Selenomonadales	Veillonellaceae	Selenomonas	4	3	2	2	1	0	2	1	2	4	1	0	0	0	0
OTU_325	Bacteria	Proteobacteria	Betaproteobacteria	Burkholderiales	Comamonadaceae	Caenimonas	1	1	0	1	1	0	3	4	3	1	3	2	2	0	0
OTU_179	Bacteria	Bacteroidetes	Bacteroidia	Bacteroidales	Prevotellaceae	Prevotella	6	1	2	5	0	1	4	1	0	1	0	1	0	0	0
OTU_69	Bacteria	Firmicutes	Bacilli	Lactobacillales	Lactobacillaceae	Lactobacillus	1	2	1	0	1	0	5	3	7	1	1	0	0	0	0
OTU_195	Bacteria	Unknown	Unknown	Unknown	Unknown	Unknown	0	3	0	0	0	0	0	3	3	0	2	1	9	0	1
OTU_79	Bacteria	Bacteroidetes	Flavobacteriia	Flavobacteriales	Flavobacteriaceae	Empedobacter	7	2	1	2	0	2	1	3	1	3	0	0	0	0	0
OTU_302	Bacteria	Actinobacteria	Actinobacteria	Actinomycetales	Microbacteriaceae	Leifsonia	3	4	1	2	0	0	2	2	3	0	2	1	2	0	0
OTU_397	Bacteria	Proteobacteria	Gammaproteobacteria	Xanthomonadales	Xanthomonadaceae	Lysobacter	0	4	0	0	1	0	1	1	5	0	3	5	1	0	0
OTU_70	Bacteria	Firmicutes	Clostridia	Clostridiales	Lachnospiraceae	Butyrivibrio	5	3	1	3	2	4	0	0	1	1	1	0	0	0	0
OTU_182	Bacteria	Unknown	Unknown	Unknown	Unknown	Unknown	0	1	0	13	0	0	1	0	0	0	0	0	1	4	1
OTU_161	Bacteria	Actinobacteria	Actinobacteria	Bifidobacteriales	Bifidobacteriaceae	Bifidobacterium	2	1	0	0	2	3	4	3	0	0	0	1	0	2	3
OTU_138	Bacteria	Proteobacteria	Gammaproteobacteria	Enterobacteriales	Enterobacteriaceae	Proteus	5	2	0	3	1	1	1	3	1	2	0	2	0	0	0
OTU_121	Bacteria	Bacteroidetes	Bacteroidia	Bacteroidales	Unknown	Unknown	6	2	0	3	0	2	4	0	1	1	1	1	0	0	0
OTU_82	Bacteria	Proteobacteria	Gammaproteobacteria	Aeromonadales	Succinivibrionaceae	Succinivibrio	2	2	0	3	2	3	4	2	0	2	0	1	0	0	0
OTU_84	Bacteria	Proteobacteria	Alphaproteobacteria	Sphingomonadales	Sphingomonadaceae	Sphingopyxis	2	4	0	0	1	3	0	0	0	1	4	1	3	0	1
OTU_122	Bacteria	Unknown	Unknown	Unknown	Unknown	Unknown	0	1	1	0	0	0	0	7	2	0	2	2	5	0	0
OTU_286	Bacteria	Bacteroidetes	Bacteroidia	Unknown	Unknown	Unknown	3	3	1	2	3	1	2	1	2	1	1	0	0	0	0
OTU_124	Bacteria	Proteobacteria	Alphaproteobacteria	Rhizobiales	Rhizobiaceae	Unknown	1	4	0	0	0	1	1	1	1	0	4	5	1	0	0
OTU_149	Bacteria	Bacteroidetes	Sphingobacteriia	Sphingobacteriales	Chitinophagaceae	Lacibacter	0	2	0	0	0	1	0	2	5	0	2	2	4	0	1
OTU_83	Bacteria	Bacteroidetes	Bacteroidia	Bacteroidales	Porphyromonadaceae	Unknown	7	2	0	4	0	1	3	0	1	1	0	0	0	0	0
OTU_100	Bacteria	Proteobacteria	Alphaproteobacteria	Caulobacterales	Caulobacteraceae	Brevundimonas	3	1	0	3	1	3	0	2	1	2	2	1	0	0	0
OTU_151	Bacteria	Cyanobacteria	Unknown	Oscillatoriales	Unknown	Starria	0	1	0	0	0	1	1	3	3	1	2	1	5	0	1
OTU_147	Bacteria	Proteobacteria	Gammaproteobacteria	Chromatiales	Chromatiaceae	Thiobaca	0	0	0	8	0	0	0	1	0	0	0	1	1	8	0
OTU_92	Bacteria	Bacteroidetes	Bacteroidia	Bacteroidales	Porphyromonadaceae	Parabacteroides	7	2	0	2	0	1	3	0	1	0	1	1	0	0	0
OTU_71	Bacteria	Bacteroidetes	Sphingobacteriia	Sphingobacteriales	Saprospiraceae	Lewinella	6	5	0	1	1	1	1	1	0	1	1	0	0	0	0
OTU_199	Bacteria	Bacteroidetes	Cytophagia	Cytophagales	Cytophagaceae	Flexibacter	1	2	0	0	1	0	0	5	2	2	4	1	0	0	0
OTU_101	Bacteria	Bacteroidetes	Bacteroidia	Bacteroidales	Porphyromonadaceae	Unknown	7	2	0	2	1	0	1	4	0	0	1	0	0	0	0
OTU_117	Bacteria	Firmicutes	Clostridia	Clostridiales	Clostridiaceae	Clostridium	1	2	0	2	0	3	1	0	2	0	3	3	0	0	0
OTU_127	Bacteria	Proteobacteria	Alphaproteobacteria	Unknown	Unknown	Unknown	0	1	0	0	0	0	0	0	2	1	6	2	4	0	1
OTU_130	Bacteria	Proteobacteria	Gammaproteobacteria	Xanthomonadales	Xanthomonadaceae	Dokdonella	0	2	0	1	2	0	1	5	1	0	1	1	3	0	0
OTU_99	Bacteria	Proteobacteria	Alphaproteobacteria	Unknown	Unknown	Unknown	1	1	0	0	0	0	0	1	4	1	5	3	1	0	0
OTU_239	Bacteria	Proteobacteria	Gammaproteobacteria	Pseudomonadales	Pseudomonadaceae	Pseudomonas	3	6	0	0	0	0	0	2	0	0	4	1	1	0	0
OTU_102	Bacteria	Unknown	Unknown	Unknown	Unknown	Unknown	1	5	0	0	1	0	0	1	3	0	0	3	2	1	0
OTU_136	Bacteria	Bacteroidetes	Bacteroidia	Bacteroidales	Prevotellaceae	Prevotella	4	3	1	1	1	0	1	0	3	0	2	0	0	0	0
OTU_134	Bacteria	Firmicutes	Clostridia	Clostridiales	Ruminococcaceae	Unknown	4	6	0	1	1	1	1	0	0	0	2	0	0	0	0
OTU_190	Bacteria	Bacteroidetes	Sphingobacteriia	Sphingobacteriales	Saprospiraceae	Lewinella	1	3	0	0	0	0	0	4	1	0	5	2	0	0	0
OTU_307	Bacteria	Bacteroidetes	Sphingobacteriia	Sphingobacteriales	Chitinophagaceae	Terrimonas	2	3	0	0	1	0	1	1	3	0	1	2	0	2	0
OTU_131	Bacteria	Firmicutes	Bacilli	Lactobacillales	Lactobacillaceae	Lactobacillus	1	1	1	2	2	2	0	1	1	2	1	2	0	0	0
OTU_174	Bacteria	Bacteroidetes	Flavobacteriia	Flavobacteriales	Flavobacteriaceae	Cloacibacterium	1	3	1	1	0	1	0	1	2	0	3	3	0	0	0
OTU_142	Bacteria	Firmicutes	Clostridia	Clostridiales	Ruminococcaceae	Ruminococcus	1	1	0	2	0	0	5	1	0	0	6	0	0	0	0
OTU_105	Bacteria	Bacteroidetes	Bacteroidia	Bacteroidales	Unknown	Unknown	3	1	2	3	0	1	2	1	1	1	1	0	0	0	0
OTU_93	Bacteria	Firmicutes	Negativicutes	Selenomonadales	Acidaminococcaceae	Succiniclasticum	4	3	1	1	0	0	1	2	1	1	2	0	0	0	0
OTU_152	Bacteria	Firmicutes	Bacilli	Bacillales	Staphylococcaceae	Staphylococcus	0	1	1	1	1	1	1	1	2	1	3	1	1	0	0
OTU_361	Bacteria	Bacteroidetes	Bacteroidia	Bacteroidales	Prevotellaceae	Prevotella	6	1	2	4	1	0	1	0	0	0	0	0	0	0	0
OTU_95	Bacteria	Proteobacteria	Alphaproteobacteria	Rhizobiales	Methylobacteriaceae	Methylobacterium	4	1	1	1	2	1	3	0	0	0	0	0	0	2	0
OTU_268	Bacteria	Actinobacteria	Actinobacteria	Actinomycetales	Corynebacteriaceae	Corynebacterium	5	0	2	1	1	1	1	2	0	0	1	1	0	0	0
OTU_103	Bacteria	Nitrospirae	Nitrospira	Nitrospirales	Nitrospiraceae	Nitrospira	4	4	1	2	0	0	1	0	0	2	0	0	0	1	0
OTU_89	Bacteria	Unknown	Unknown	Unknown	Unknown	Unknown	4	1	3	1	1	3	0	1	0	0	1	0	0	0	0
OTU_154	Bacteria	Proteobacteria	Gammaproteobacteria	Pseudomonadales	Pseudomonadaceae	Pseudomonas	1	0	0	0	0	0	2	0	0	0	1	0	3	4	4
OTU_175	Bacteria	Firmicutes	Bacilli	Lactobacillales	Lactobacillaceae	Lactobacillus	0	1	0	2	1	1	1	3	3	0	0	0	0	3	0
OTU_224	Bacteria	Unknown	Unknown	Unknown	Unknown	Unknown	5	0	3	0	0	1	0	2	1	0	1	1	0	0	0
OTU_349	Bacteria	Proteobacteria	Betaproteobacteria	Rhodocyclales	Rhodocyclaceae	Denitratisoma	6	1	0	1	0	2	0	0	0	0	2	1	1	0	0
OTU_231	Bacteria	Proteobacteria	Betaproteobacteria	Neisseriales	Neisseriaceae	Uruburuella	1	3	1	1	1	0	0	2	2	1	1	1	0	0	0
OTU_196	Bacteria	Proteobacteria	Alphaproteobacteria	Rhizobiales	Rhizobiaceae	Rhizobium	1	1	0	0	0	0	0	4	2	0	4	1	1	0	0
OTU_125	Bacteria	Proteobacteria	Betaproteobacteria	Neisseriales	Neisseriaceae	Snodgrassella	0	0	0	0	1	1	5	4	0	0	1	2	0	0	0
OTU_150	Bacteria	Unknown	Unknown	Unknown	Unknown	Unknown	0	2	0	0	0	0	0	0	1	0	5	6	0	0	0
OTU_283	Bacteria	Unknown	Unknown	Unknown	Unknown	Unknown	1	0	0	5	0	0	1	1	2	0	0	0	1	3	0
OTU_173	Bacteria	Unknown	Unknown	Unknown	Unknown	Unknown	0	2	0	0	1	0	0	3	3	0	1	1	2	0	0
OTU_129	Bacteria	Proteobacteria	Epsilonproteobacteria	Campylobacterales	Helicobacteraceae	Sulfurimonas	0	0	0	0	0	0	0	0	5	0	0	0	8	0	0
OTU_189	Bacteria	Proteobacteria	Alphaproteobacteria	Rhizobiales	Hyphomicrobiaceae	Hyphomicrobium	1	1	0	0	0	0	0	3	0	0	4	0	3	0	1
OTU_256	Bacteria	Fibrobacteres	Fibrobacteria	Fibrobacterales	Fibrobacteraceae	Fibrobacter	5	0	0	0	1	2	2	1	0	0	1	1	0	0	0
OTU_406	Bacteria	Bacteroidetes	Sphingobacteriia	Sphingobacteriales	Chitinophagaceae	Chitinophaga	0	5	0	0	0	0	0	0	3	0	1	1	2	0	1
OTU_160	Bacteria	Unknown	Unknown	Unknown	Unknown	Unknown	0	1	0	0	0	2	0	2	2	0	2	1	3	0	0
OTU_198	Bacteria	Firmicutes	Clostridia	Clostridiales	Ruminococcaceae	Unknown	1	0	0	0	0	0	0	0	2	0	0	0	5	3	1
OTU_247	Bacteria	Unknown	Unknown	Unknown	Unknown	Unknown	3	2	0	1	1	1	1	1	1	0	1	0	0	0	0
OTU_197	Bacteria	Proteobacteria	Epsilonproteobacteria	Campylobacterales	Helicobacteraceae	Sulfuricurvum	0	0	0	0	0	0	0	0	5	0	0	0	7	0	0
OTU_140	Bacteria	Nitrospirae	Nitrospira	Nitrospirales	Nitrospiraceae	Nitrospira	6	0	1	2	1	0	0	0	0	0	1	0	1	0	0
OTU_298	Bacteria	Proteobacteria	Alphaproteobacteria	Caulobacterales	Caulobacteraceae	Brevundimonas	2	1	0	0	1	0	2	0	2	1	2	1	0	0	0
OTU_253	Bacteria	Firmicutes	Clostridia	Clostridiales	Ruminococcaceae	Ruminococcus	4	2	0	1	3	1	0	0	0	0	0	1	0	0	0
OTU_165	Bacteria	Bacteroidetes	Flavobacteriia	Flavobacteriales	Flavobacteriaceae	Epilithonimonas	1	1	0	2	3	0	0	1	0	0	2	2	0	0	0
OTU_148	Bacteria	Unknown	Unknown	Unknown	Unknown	Unknown	1	2	0	0	0	0	0	1	1	0	3	1	1	1	1
OTU_113	Bacteria	Firmicutes	Clostridia	Clostridiales	Clostridiaceae	Clostridium	2	0	1	1	1	4	1	1	0	1	0	0	0	0	0
OTU_257	Bacteria	Firmicutes	Clostridia	Clostridiales	Lachnospiraceae	Butyrivibrio	4	2	2	1	1	1	0	0	1	0	0	0	0	0	0
OTU_120	Bacteria	Unknown	Unknown	Unknown	Unknown	Unknown	2	6	1	0	0	1	0	0	2	0	0	0	0	0	0
OTU_209	Bacteria	Bacteroidetes	Flavobacteriia	Flavobacteriales	Flavobacteriaceae	Unknown	1	3	0	0	0	0	1	1	0	0	3	2	1	0	0
OTU_210	Bacteria	Proteobacteria	Gammaproteobacteria	Xanthomonadales	Xanthomonadaceae	Stenotrophomonas	1	2	0	0	0	0	3	1	0	0	2	2	0	0	0
OTU_237	Bacteria	Unknown	Unknown	Unknown	Unknown	Unknown	1	2	0	0	0	0	0	3	0	0	0	1	4	0	0
OTU_293	Bacteria	Proteobacteria	Deltaproteobacteria	Desulfobacterales	Desulfobulbaceae	Desulfobulbus	1	0	0	0	0	0	0	2	1	0	2	2	2	0	1
OTU_362	Bacteria	Proteobacteria	Gammaproteobacteria	Chromatiales	Chromatiaceae	Marichromatium	2	3	1	2	1	1	0	0	0	0	1	0	0	0	0
OTU_316	Bacteria	Proteobacteria	Gammaproteobacteria	Chromatiales	Chromatiaceae	Thiocystis	1	1	0	0	0	0	0	4	0	0	4	0	1	0	0
OTU_399	Bacteria	Proteobacteria	Betaproteobacteria	Burkholderiales	Comamonadaceae	Lampropedia	0	1	0	0	1	0	1	2	2	0	1	1	2	0	0
OTU_159	Bacteria	Proteobacteria	Gammaproteobacteria	Chromatiales	Chromatiaceae	Rheinheimera	1	1	0	0	3	0	2	1	2	0	0	1	0	0	0
OTU_112	Bacteria	Bacteroidetes	Flavobacteriia	Flavobacteriales	Flavobacteriaceae	Chryseobacterium	3	0	0	0	1	0	1	3	1	1	1	0	0	0	0
OTU_272	Bacteria	Unknown	Unknown	Unknown	Unknown	Unknown	0	0	0	4	0	0	1	0	0	0	0	0	1	4	0
OTU_344	Bacteria	Proteobacteria	Epsilonproteobacteria	Campylobacterales	Campylobacteraceae	Arcobacter	3	0	0	2	2	0	1	1	0	0	0	0	0	1	0
OTU_167	Bacteria	Bacteroidetes	Bacteroidia	Bacteroidales	Prevotellaceae	Prevotella	1	2	0	4	0	0	0	1	0	2	0	0	0	0	0
OTU_170	Bacteria	Unknown	Unknown	Unknown	Unknown	Unknown	6	0	0	2	0	1	0	0	0	0	0	0	1	0	0
OTU_115	Bacteria	Bacteroidetes	Bacteroidia	Bacteroidales	Unknown	Unknown	4	1	0	1	1	0	0	0	1	0	0	2	0	0	0
OTU_305	Bacteria	Unknown	Unknown	Unknown	Unknown	Unknown	0	0	0	0	0	0	0	0	1	0	2	3	2	0	2
OTU_166	Bacteria	Bacteroidetes	Bacteroidia	Bacteroidales	Unknown	Unknown	5	0	0	1	0	1	1	0	0	0	1	1	0	0	0
OTU_236	Bacteria	Bacteroidetes	Bacteroidia	Bacteroidales	Prevotellaceae	Prevotella	3	1	0	0	0	1	1	1	2	0	0	1	0	0	0
OTU_128	Bacteria	Proteobacteria	Gammaproteobacteria	Xanthomonadales	Xanthomonadaceae	Unknown	0	1	0	0	0	0	0	1	1	0	4	3	0	0	0
OTU_326	Bacteria	Proteobacteria	Alphaproteobacteria	Rhizobiales	Hyphomicrobiaceae	Devosia	1	2	0	0	0	0	0	1	0	1	3	1	0	0	1
OTU_107	Bacteria	Unknown	Unknown	Unknown	Unknown	Unknown	5	2	0	2	0	0	0	0	0	0	0	0	0	0	1
OTU_229	Bacteria	Bacteroidetes	Bacteroidia	Bacteroidales	Prevotellaceae	Prevotella	4	1	0	2	1	0	1	1	0	0	0	0	0	0	0
OTU_220	Bacteria	Bacteroidetes	Bacteroidia	Bacteroidales	Bacteroidaceae	Bacteroides	3	1	1	0	1	2	1	0	0	0	1	0	0	0	0
OTU_207	Bacteria	Bacteroidetes	Bacteroidia	Bacteroidales	Prevotellaceae	Prevotella	1	0	1	3	1	0	1	0	1	0	1	0	1	0	0
OTU_389	Bacteria	Unknown	Unknown	Unknown	Unknown	Unknown	1	3	0	0	0	0	0	1	1	0	0	2	1	0	1
OTU_342	Bacteria	Unknown	Unknown	Unknown	Unknown	Unknown	3	4	0	0	0	0	0	2	0	0	1	0	0	0	0
OTU_132	Bacteria	Bacteroidetes	Bacteroidia	Bacteroidales	Unknown	Unknown	4	1	0	0	0	0	1	2	1	0	0	1	0	0	0
OTU_281	Bacteria	Firmicutes	Bacilli	Lactobacillales	Aerococcaceae	Facklamia	0	0	2	1	1	0	4	0	2	0	0	0	0	0	0
OTU_386	Bacteria	Firmicutes	Clostridia	Clostridiales	Ruminococcaceae	Acetivibrio	0	1	1	3	0	3	1	0	1	0	0	0	0	0	0
OTU_178	Bacteria	Unknown	Unknown	Unknown	Unknown	Unknown	0	3	0	0	0	0	0	3	0	0	3	1	0	0	0
OTU_141	Bacteria	Firmicutes	Clostridia	Clostridiales	Unknown	Unknown	4	0	0	3	0	1	0	1	1	0	0	0	0	0	0
OTU_221	Bacteria	Bacteroidetes	Bacteroidia	Bacteroidales	Prevotellaceae	Prevotella	5	1	0	2	0	0	0	0	0	1	1	0	0	0	0
OTU_109	Bacteria	Firmicutes	Clostridia	Clostridiales	Lachnospiraceae	Stomatobaculum	4	1	0	1	0	0	2	1	0	0	0	0	0	0	0
OTU_214	Bacteria	Bacteroidetes	Bacteroidia	Bacteroidales	Bacteroidaceae	Bacteroides	3	0	0	2	2	0	1	0	1	0	0	0	0	0	0
OTU_353	Bacteria	Ignavibacteriae	Ignavibacteria	Ignavibacteriales	Ignavibacteriaceae	Ignavibacterium	2	1	0	3	1	0	0	2	0	0	0	0	0	0	0
OTU_378	Bacteria	Firmicutes	Clostridia	Clostridiales	Clostridiales Family XI. Incertae Sedis	Soehngenia	1	1	0	0	1	0	3	1	0	0	0	2	0	0	0
OTU_146	Bacteria	Firmicutes	Bacilli	Bacillales	Bacillaceae	Geobacillus	0	2	1	0	0	0	2	1	0	2	0	1	0	0	0
OTU_315	Bacteria	Bacteroidetes	Bacteroidia	Bacteroidales	Porphyromonadaceae	Barnesiella	4	0	0	1	1	1	1	0	0	0	1	0	0	0	0
OTU_168	Bacteria	Bacteroidetes	Bacteroidia	Unknown	Unknown	Unknown	4	2	0	0	1	0	0	0	0	0	0	2	0	0	0
OTU_355	Bacteria	Firmicutes	Clostridia	Clostridiales	Ruminococcaceae	Sporobacter	2	1	0	1	0	1	2	1	0	0	1	0	0	0	0
OTU_250	Bacteria	Bacteroidetes	Bacteroidia	Bacteroidales	Prevotellaceae	Prevotella	1	3	2	1	0	0	1	1	0	0	0	0	0	0	0
OTU_248	Bacteria	Firmicutes	Bacilli	Bacillales	Bacillaceae	Bacillus	2	1	1	2	0	1	1	0	0	0	0	0	0	0	1
OTU_205	Bacteria	Firmicutes	Clostridia	Clostridiales	Unknown	Unknown	2	0	0	2	2	0	1	0	0	0	0	2	0	0	0
OTU_379	Bacteria	Firmicutes	Negativicutes	Selenomonadales	Acidaminococcaceae	Succiniclasticum	3	1	1	1	0	0	2	0	0	0	0	0	0	0	0
OTU_194	Bacteria	Proteobacteria	Alphaproteobacteria	Rhodospirillales	Acetobacteraceae	Roseomonas	1	0	0	0	0	0	0	2	0	0	1	2	1	0	1
OTU_265	Bacteria	Bacteroidetes	Sphingobacteriia	Sphingobacteriales	Sphingobacteriaceae	Solitalea	2	1	0	1	1	0	1	1	0	0	1	0	0	0	0
OTU_249	Bacteria	Bacteroidetes	Bacteroidia	Bacteroidales	Prevotellaceae	Prevotella	4	3	0	1	0	0	0	0	0	0	0	0	0	0	0
OTU_162	Bacteria	Unknown	Unknown	Unknown	Unknown	Unknown	3	1	0	0	0	0	0	3	0	0	0	1	0	0	0
OTU_226	Bacteria	Firmicutes	Clostridia	Clostridiales	Ruminococcaceae	Ruminococcus	1	0	0	1	2	0	2	0	0	0	2	0	0	0	0
OTU_382	Bacteria	Actinobacteria	Actinobacteria	Actinomycetales	Micrococcaceae	Kocuria	1	1	1	0	2	0	3	0	0	0	0	0	0	0	0
OTU_135	Bacteria	Firmicutes	Clostridia	Clostridiales	Defluviitaleaceae	Unknown	4	1	0	1	0	0	1	0	1	0	0	0	0	0	0
OTU_290	Bacteria	Actinobacteria	Actinobacteria	Actinomycetales	Streptomycetaceae	Streptomyces	0	0	0	0	0	0	0	0	1	0	5	2	0	0	0
OTU_119	Bacteria	Bacteroidetes	Bacteroidia	Bacteroidales	Porphyromonadaceae	Unknown	3	0	1	0	0	1	1	0	0	0	2	0	0	0	0
OTU_288	Bacteria	Unknown	Unknown	Unknown	Unknown	Unknown	1	0	1	1	0	0	1	0	0	0	3	1	0	0	0
OTU_155	Bacteria	Proteobacteria	Gammaproteobacteria	Enterobacteriales	Enterobacteriaceae	Buchnera	0	0	0	0	0	0	0	0	0	0	0	0	0	2	6
OTU_144	Bacteria	Actinobacteria	Actinobacteria	Actinomycetales	Microbacteriaceae	Pseudoclavibacter	0	1	1	0	2	1	0	1	0	0	0	0	1	1	0
OTU_186	Bacteria	Proteobacteria	Betaproteobacteria	Burkholderiales	Oxalobacteraceae	Duganella	0	0	0	1	0	0	3	2	2	0	0	0	0	0	0
OTU_200	Bacteria	Unknown	Unknown	Unknown	Unknown	Unknown	0	0	0	0	0	0	0	1	0	0	4	0	3	0	0
OTU_192	Bacteria	Unknown	Unknown	Unknown	Unknown	Unknown	0	0	2	1	0	0	0	0	5	0	0	0	0	0	0
OTU_296	Bacteria	Proteobacteria	Deltaproteobacteria	Unknown	Unknown	Unknown	0	1	0	0	0	0	0	0	1	0	2	0	3	0	0
OTU_177	Bacteria	Firmicutes	Clostridia	Clostridiales	Peptostreptococcaceae	Peptoclostridium	1	1	1	0	0	1	1	0	2	0	0	0	0	0	0
OTU_240	Bacteria	Bacteroidetes	Bacteroidia	Bacteroidales	Porphyromonadaceae	Unknown	0	1	1	0	0	1	0	0	2	1	1	0	0	0	0
OTU_314	Bacteria	Proteobacteria	Unknown	Unknown	Unknown	Unknown	0	0	0	0	1	0	2	1	1	1	0	0	0	0	1
OTU_308	Bacteria	Chloroflexi	Chloroflexia	Herpetosiphonales	Herpetosiphonaceae	Herpetosiphon	1	1	0	0	0	0	0	2	1	0	0	1	1	0	0
OTU_388	Bacteria	Spirochaetes	Spirochaetia	Spirochaetales	Spirochaetaceae	Treponema	1	0	2	1	0	1	1	0	0	0	0	1	0	0	0
OTU_242	Bacteria	Proteobacteria	Deltaproteobacteria	Bdellovibrionales	Bdellovibrionaceae	Bdellovibrio	0	3	0	0	0	0	0	0	0	0	0	1	3	0	0
OTU_407	Bacteria	Proteobacteria	Betaproteobacteria	Neisseriales	Chromobacteriaceae	Aquaspirillum	2	1	0	2	0	0	0	0	0	0	1	0	0	1	0
OTU_405	Bacteria	Firmicutes	Clostridia	Clostridiales	Lachnospiraceae	Butyrivibrio	1	2	0	2	1	0	1	0	0	0	0	0	0	0	0
OTU_183	Bacteria	Unknown	Unknown	Unknown	Unknown	Unknown	0	1	0	3	0	0	1	0	0	0	0	0	1	1	0
OTU_348	Bacteria	Actinobacteria	Actinobacteria	Actinomycetales	Dermabacteraceae	Brachybacterium	2	1	1	0	0	0	0	0	1	2	0	0	0	0	0
OTU_259	Bacteria	Firmicutes	Clostridia	Clostridiales	Clostridiaceae	Clostridium	1	0	0	0	3	0	0	1	1	1	0	0	0	0	0
OTU_251	Bacteria	Fibrobacteres	Fibrobacteria	Fibrobacterales	Fibrobacteraceae	Fibrobacter	3	1	0	1	1	0	0	0	0	0	1	0	0	0	0
OTU_335	Bacteria	Firmicutes	Clostridia	Clostridiales	Ruminococcaceae	Ruminiclostridium	4	1	0	0	1	1	0	0	0	0	0	0	0	0	0
OTU_169	Bacteria	Bacteroidetes	Bacteroidia	Bacteroidales	Prevotellaceae	Prevotella	1	1	0	2	0	1	1	0	1	0	0	0	0	0	0
OTU_215	Bacteria	Firmicutes	Erysipelotrichia	Erysipelotrichales	Erysipelotrichaceae	Holdemania	4	0	0	2	0	0	0	1	0	0	0	0	0	0	0
OTU_359	Bacteria	Proteobacteria	Gammaproteobacteria	Aeromonadales	Succinivibrionaceae	Succinivibrio	1	0	1	1	1	1	0	0	0	0	1	0	1	0	0
OTU_233	Bacteria	Unknown	Unknown	Unknown	Unknown	Unknown	1	2	0	0	0	0	0	3	0	0	0	0	1	0	0
OTU_377	Bacteria	Unknown	Unknown	Unknown	Unknown	Unknown	1	3	0	1	0	1	0	0	0	0	0	1	0	0	0
OTU_139	Bacteria	Bacteroidetes	Bacteroidia	Bacteroidales	Porphyromonadaceae	Unknown	2	1	0	1	1	0	0	0	2	0	0	0	0	0	0
OTU_318	Bacteria	Unknown	Unknown	Unknown	Unknown	Unknown	0	0	0	0	2	0	0	0	4	0	0	0	1	0	0
OTU_323	Bacteria	Unknown	Unknown	Unknown	Unknown	Unknown	0	2	0	0	0	0	0	2	1	0	1	0	1	0	0
OTU_133	Bacteria	Bacteroidetes	Bacteroidia	Bacteroidales	Prevotellaceae	Prevotella	2	3	0	0	0	0	0	1	0	1	0	0	0	0	0
OTU_280	Bacteria	Proteobacteria	Alphaproteobacteria	Unknown	Unknown	Unknown	0	0	0	0	1	0	0	0	1	0	3	1	0	0	0
OTU_187	Bacteria	Bacteroidetes	Sphingobacteriia	Sphingobacteriales	Sphingobacteriaceae	Sphingobacterium	1	1	1	1	1	0	0	0	0	1	0	0	0	0	0
OTU_156	Bacteria	Unknown	Unknown	Unknown	Unknown	Unknown	0	1	0	0	0	0	0	0	1	0	1	3	0	0	0
OTU_143	Bacteria	Bacteroidetes	Bacteroidia	Bacteroidales	Porphyromonadaceae	Unknown	2	0	1	0	0	0	1	1	1	0	0	0	0	0	0
OTU_375	Bacteria	Proteobacteria	Deltaproteobacteria	Myxococcales	Myxococcaceae	Aggregicoccus	0	1	0	0	0	0	0	2	0	0	1	0	0	1	1
OTU_317	Bacteria	Unknown	Unknown	Unknown	Unknown	Unknown	2	0	0	0	0	0	0	2	0	0	2	0	0	0	0
OTU_341	Bacteria	Bacteroidetes	Bacteroidia	Bacteroidales	Prevotellaceae	Prevotella	3	1	0	2	0	0	0	0	0	0	0	0	0	0	0
OTU_354	Bacteria	Proteobacteria	Gammaproteobacteria	Oceanospirillales	Unknown	Unknown	2	2	0	1	0	0	0	0	0	0	1	0	0	0	0
OTU_413	Bacteria	Bacteroidetes	Unknown	Unknown	Unknown	Unknown	0	1	0	0	0	0	0	3	0	0	1	0	1	0	0
OTU_176	Bacteria	Firmicutes	Clostridia	Clostridiales	Lachnospiraceae	Butyrivibrio	1	2	0	0	0	0	0	1	0	0	2	0	0	0	0
OTU_212	Bacteria	Bacteroidetes	Bacteroidia	Bacteroidales	Porphyromonadaceae	Unknown	1	1	0	1	1	0	2	0	0	0	0	0	0	0	0
OTU_350	Bacteria	Proteobacteria	Alphaproteobacteria	Sphingomonadales	Erythrobacteraceae	Porphyrobacter	1	0	0	0	0	0	0	1	1	0	2	0	1	0	0
OTU_304	Bacteria	Bacteroidetes	Cytophagia	Cytophagales	Amoebophilaceae	Candidatus Cardinium	0	0	0	0	0	0	0	0	0	0	0	0	1	1	4
OTU_137	Bacteria	Bacteroidetes	Bacteroidia	Bacteroidales	Prevotellaceae	Prevotella	3	0	1	0	0	0	0	1	0	0	0	1	0	0	0
OTU_153	Bacteria	Bacteroidetes	Sphingobacteriia	Sphingobacteriales	Sphingobacteriaceae	Pedobacter	1	0	0	0	0	1	1	1	0	0	2	0	0	0	0
OTU_223	Bacteria	Bacteroidetes	Bacteroidia	Bacteroidales	Prevotellaceae	Alloprevotella	1	1	0	0	0	0	2	0	0	1	0	1	0	0	0
OTU_201	Bacteria	Unknown	Unknown	Unknown	Unknown	Unknown	0	0	0	2	0	0	0	0	0	0	0	1	0	3	0
OTU_234	Bacteria	Proteobacteria	Alphaproteobacteria	Rhodobacterales	Rhodobacteraceae	Rubellimicrobium	0	2	0	0	0	0	2	1	0	0	0	0	1	0	0
OTU_145	Bacteria	Firmicutes	Clostridia	Clostridiales	Lachnospiraceae	Oribacterium	0	1	1	2	0	1	0	0	0	0	0	0	1	0	0
OTU_225	Bacteria	Unknown	Unknown	Unknown	Unknown	Unknown	2	1	0	0	0	0	0	1	0	0	2	0	0	0	0
OTU_270	Bacteria	Proteobacteria	Betaproteobacteria	Burkholderiales	Alcaligenaceae	Alcaligenes	1	1	0	1	0	0	0	0	1	0	0	2	0	0	0
OTU_410	Bacteria	Unknown	Unknown	Unknown	Unknown	Unknown	0	2	0	1	0	0	1	0	0	0	1	1	0	0	0
OTU_181	Bacteria	Firmicutes	Clostridia	Clostridiales	Ruminococcaceae	Unknown	1	1	0	1	1	1	0	0	0	0	1	0	0	0	0
OTU_403	Bacteria	Proteobacteria	Alphaproteobacteria	Rhodobacterales	Rhodobacteraceae	Paracoccus	1	2	0	1	0	0	0	1	0	0	0	1	0	0	0
OTU_360	Bacteria	Bacteroidetes	Bacteroidia	Bacteroidales	Prevotellaceae	Alloprevotella	4	0	1	0	0	0	0	1	0	0	0	0	0	0	0
OTU_243	Bacteria	Unknown	Unknown	Unknown	Unknown	Unknown	0	1	0	0	0	0	1	1	0	0	2	0	1	0	0
OTU_118	Bacteria	Firmicutes	Clostridia	Clostridiales	Lachnospiraceae	Blautia	2	1	0	0	0	2	0	1	0	0	0	0	0	0	0
OTU_275	Bacteria	Proteobacteria	Gammaproteobacteria	Xanthomonadales	Algiphilaceae	Algiphilus	0	0	0	0	1	1	1	0	0	0	1	0	1	0	1
OTU_356	Bacteria	Proteobacteria	Alphaproteobacteria	Rhodobacterales	Rhodobacteraceae	Gemmobacter	1	0	0	0	0	0	1	2	0	0	1	0	1	0	0
OTU_284	Bacteria	Proteobacteria	Deltaproteobacteria	Desulfobacterales	Desulfobacteraceae	Desulfobacula	0	0	0	2	0	0	0	0	1	0	0	0	1	1	0
OTU_333	Bacteria	Bacteroidetes	Sphingobacteriia	Sphingobacteriales	Chitinophagaceae	Niastella	2	2	0	0	0	1	0	0	0	0	0	0	0	0	0
OTU_274	Bacteria	Unknown	Unknown	Unknown	Unknown	Unknown	2	0	0	2	0	0	0	0	0	1	0	0	0	0	0
OTU_157	Bacteria	Proteobacteria	Alphaproteobacteria	Rhodospirillales	Acetobacteraceae	Roseomonas	0	0	0	0	0	0	0	0	0	0	1	0	4	0	0
OTU_164	Bacteria	Bacteroidetes	Bacteroidia	Bacteroidales	Bacteroidaceae	Bacteroides	1	0	0	1	0	0	1	2	0	0	0	0	0	0	0
OTU_343	Bacteria	Unknown	Unknown	Unknown	Unknown	Unknown	3	0	1	1	0	0	0	0	0	0	0	0	0	0	0
OTU_319	Bacteria	Proteobacteria	Alphaproteobacteria	Unknown	Unknown	Hartmannibacter	0	0	0	0	0	0	0	2	1	0	0	0	2	0	0
OTU_211	Bacteria	Unknown	Unknown	Unknown	Unknown	Unknown	1	0	0	2	0	0	0	1	0	0	0	1	0	0	0
OTU_227	Bacteria	Bacteroidetes	Bacteroidia	Bacteroidales	Prevotellaceae	Prevotella	2	2	0	0	0	0	1	0	0	0	0	0	0	0	0
OTU_235	Bacteria	Unknown	Unknown	Unknown	Unknown	Unknown	1	2	0	0	0	0	0	1	0	0	0	1	0	0	0
OTU_216	Bacteria	Chloroflexi	Anaerolineae	Anaerolineales	Anaerolineaceae	Longilinea	3	0	0	0	1	0	1	0	0	0	0	0	0	0	0
OTU_370	Bacteria	Bacteroidetes	Bacteroidia	Bacteroidales	Unknown	Unknown	2	0	0	0	1	1	0	1	0	0	0	0	0	0	0
OTU_387	Bacteria	Proteobacteria	Deltaproteobacteria	Desulfovibrionales	Desulfovibrionaceae	Desulfovibrio	1	0	1	0	1	1	1	0	0	0	0	0	0	0	0
OTU_279	Bacteria	Proteobacteria	Gammaproteobacteria	Alteromonadales	Alteromonadaceae	Marinobacter	0	0	0	0	2	0	0	1	1	0	0	0	0	0	1
OTU_246	Bacteria	Bacteroidetes	Bacteroidia	Bacteroidales	Unknown	Unknown	1	2	0	0	0	0	0	0	0	2	0	0	0	0	0
OTU_373	Bacteria	Firmicutes	Clostridia	Clostridiales	Lachnospiraceae	Blautia	0	1	1	0	1	1	0	0	1	0	0	0	0	0	0
OTU_381	Bacteria	Spirochaetes	Spirochaetia	Spirochaetales	Unknown	Unknown	0	0	0	2	0	0	0	0	0	0	0	0	0	3	0
OTU_409	Bacteria	Proteobacteria	Alphaproteobacteria	Caulobacterales	Caulobacteraceae	Woodsholea	0	1	0	0	1	0	1	1	0	0	0	1	0	0	0
OTU_269	Bacteria	candidate division WPS-2	Unknown	Unknown	Unknown	Unknown	1	0	0	1	0	1	0	0	0	1	1	0	0	0	0
OTU_391	Bacteria	Unknown	Unknown	Unknown	Unknown	Unknown	0	3	0	1	0	1	0	0	0	0	0	0	0	0	0
OTU_222	Bacteria	Unknown	Unknown	Unknown	Unknown	Unknown	2	2	0	0	1	0	0	0	0	0	0	0	0	0	0
OTU_208	Bacteria	Proteobacteria	Gammaproteobacteria	Pseudomonadales	Pseudomonadaceae	Cellvibrio	0	2	0	0	0	0	1	1	1	0	0	0	0	0	0
OTU_217	Bacteria	Bacteroidetes	Bacteroidia	Bacteroidales	Bacteroidaceae	Bacteroides	2	1	0	1	1	0	0	0	0	0	0	0	0	0	0
OTU_271	Bacteria	Unknown	Unknown	Unknown	Unknown	Unknown	0	0	0	5	0	0	0	0	0	0	0	0	0	0	0
OTU_171	Bacteria	Proteobacteria	Gammaproteobacteria	Orbales	Orbaceae	Frischella	1	1	0	0	0	1	0	0	1	1	0	0	0	0	0
OTU_339	Bacteria	Proteobacteria	Alphaproteobacteria	Caulobacterales	Caulobacteraceae	Phenylobacterium	1	1	0	0	0	0	0	0	1	0	1	0	1	0	0
OTU_232	Bacteria	Firmicutes	Clostridia	Clostridiales	Lachnospiraceae	Lachnoclostridium	0	2	0	0	0	0	1	1	0	1	0	0	0	0	0
OTU_309	Bacteria	Proteobacteria	Deltaproteobacteria	Unknown	Unknown	Deferrisoma	0	0	0	0	0	0	0	5	0	0	0	0	0	0	0
OTU_357	Bacteria	Proteobacteria	Alphaproteobacteria	Rhizobiales	Bradyrhizobiaceae	Bradyrhizobium	2	0	0	0	0	0	0	0	1	0	1	0	0	0	0
OTU_384	Bacteria	Unknown	Unknown	Unknown	Unknown	Unknown	0	2	0	1	0	1	0	0	0	0	0	0	0	0	0
OTU_365	Bacteria	Unknown	Unknown	Unknown	Unknown	Unknown	2	0	1	0	0	0	0	0	0	0	1	0	0	0	0
OTU_282	Bacteria	Proteobacteria	Alphaproteobacteria	Sphingomonadales	Erythrobacteraceae	Croceicoccus	0	0	0	0	1	1	0	0	1	0	0	0	0	0	1
OTU_254	Bacteria	Firmicutes	Clostridia	Clostridiales	Lachnospiraceae	Lachnoclostridium	1	1	0	0	0	1	0	0	0	0	0	1	0	0	0
OTU_202	Bacteria	Proteobacteria	Alphaproteobacteria	Rhizobiales	Bartonellaceae	Bartonella	0	1	0	0	0	1	0	1	0	1	0	0	0	0	0
OTU_383	Bacteria	Bacteroidetes	Cytophagia	Cytophagales	Cytophagaceae	Unknown	1	0	0	2	0	0	0	0	0	0	0	0	0	1	0
OTU_408	Bacteria	Proteobacteria	Betaproteobacteria	Burkholderiales	Unknown	Inhella	0	1	0	0	0	0	0	1	1	0	0	1	0	0	0
OTU_252	Bacteria	Bacteroidetes	Bacteroidia	Bacteroidales	Unknown	Unknown	1	0	0	1	0	0	2	0	0	0	0	0	0	0	0
OTU_334	Bacteria	Firmicutes	Clostridia	Clostridiales	Eubacteriaceae	Eubacterium	2	1	0	0	0	0	0	0	1	0	0	0	0	0	0
OTU_301	Bacteria	Bacteroidetes	Unknown	Unknown	Unknown	Unknown	0	0	0	0	0	0	0	0	2	0	0	0	2	0	0
OTU_230	Bacteria	Unknown	Unknown	Unknown	Unknown	Unknown	2	0	0	0	0	0	0	0	1	0	1	0	0	0	0
OTU_238	Bacteria	Unknown	Unknown	Unknown	Unknown	Unknown	1	1	0	0	0	0	0	0	0	0	0	1	0	0	1
OTU_395	Bacteria	Proteobacteria	Alphaproteobacteria	Caulobacterales	Caulobacteraceae	Brevundimonas	0	2	0	0	0	1	0	1	0	0	0	0	0	0	0
OTU_241	Bacteria	Proteobacteria	Gammaproteobacteria	Oceanospirillales	Unknown	Unknown	0	2	0	1	0	0	0	0	1	0	0	0	0	0	0
OTU_396	Bacteria	Bacteroidetes	Unknown	Unknown	Unknown	Unknown	0	1	0	0	0	0	0	0	1	0	1	1	0	0	0
OTU_276	Bacteria	Unknown	Unknown	Unknown	Unknown	Unknown	0	0	0	0	3	0	0	0	0	0	0	0	0	0	1
OTU_289	Bacteria	Proteobacteria	Gammaproteobacteria	Xanthomonadales	Algiphilaceae	Algiphilus	0	0	0	0	0	0	0	1	0	1	1	0	0	0	1
OTU_311	Bacteria	Unknown	Unknown	Unknown	Unknown	Unknown	0	1	0	0	0	0	0	1	1	0	0	1	0	0	0
OTU_193	Bacteria	Unknown	Unknown	Unknown	Unknown	Unknown	1	0	0	0	0	0	0	0	1	0	1	0	0	1	0
OTU_172	Bacteria	Bacteroidetes	Bacteroidia	Bacteroidales	Porphyromonadaceae	Unknown	1	1	0	0	0	0	0	1	0	0	1	0	0	0	0
OTU_364	Bacteria	Firmicutes	Unknown	Unknown	Unknown	Unknown	2	1	0	0	1	0	0	0	0	0	0	0	0	0	0
OTU_331	Bacteria	Unknown	Unknown	Unknown	Unknown	Unknown	2	0	0	1	0	0	0	0	1	0	0	0	0	0	0
OTU_320	Bacteria	Bacteroidetes	Flavobacteriia	Flavobacteriales	Flavobacteriaceae	Chryseobacterium	0	0	0	0	0	0	0	0	2	0	1	1	0	0	0
OTU_327	Bacteria	Firmicutes	Clostridia	Clostridiales	Ruminococcaceae	Ruminococcus	0	0	0	1	0	0	0	1	0	1	0	1	0	0	0
OTU_163	Bacteria	Bacteroidetes	Bacteroidia	Bacteroidales	Porphyromonadaceae	Unknown	2	0	0	0	0	0	1	1	0	0	0	0	0	0	0
OTU_291	Bacteria	Proteobacteria	Alphaproteobacteria	Sphingomonadales	Unknown	Unknown	0	0	0	0	0	0	0	1	2	0	0	1	0	0	0
OTU_337	Bacteria	Unknown	Unknown	Unknown	Unknown	Unknown	1	0	0	0	0	0	1	0	0	0	0	1	0	0	0
OTU_218	Bacteria	Bacteroidetes	Bacteroidia	Bacteroidales	Prevotellaceae	Prevotella	2	1	0	0	0	0	0	0	0	0	0	0	0	0	0
OTU_332	Bacteria	Firmicutes	Clostridia	Clostridiales	Ruminococcaceae	Ruminococcus	1	0	0	1	0	0	0	0	0	0	1	0	0	0	0
OTU_374	Bacteria	Unknown	Unknown	Unknown	Unknown	Unknown	0	1	0	0	0	0	0	0	0	0	2	0	0	0	0
OTU_345	Bacteria	Unknown	Unknown	Unknown	Unknown	Unknown	2	0	0	0	1	0	0	0	0	0	0	0	0	0	0
OTU_278	Bacteria	Bacteroidetes	Bacteroidia	Bacteroidales	Prevotellaceae	Prevotella	0	0	1	2	0	0	0	0	0	0	0	0	0	0	0
OTU_400	Bacteria	Firmicutes	Clostridia	Clostridiales	Ruminococcaceae	Ruminiclostridium	0	1	0	1	0	0	0	0	0	0	0	0	1	0	0
OTU_258	Bacteria	Firmicutes	Clostridia	Clostridiales	Clostridiaceae	Unknown	1	0	0	0	0	1	0	0	0	0	1	0	0	0	0
OTU_285	Bacteria	Bacteroidetes	Sphingobacteriia	Sphingobacteriales	Sphingobacteriaceae	Solitalea	0	0	0	1	0	0	1	0	0	0	0	0	0	1	0
OTU_273	Bacteria	Proteobacteria	Deltaproteobacteria	Syntrophobacterales	Syntrophaceae	Desulfomonile	0	0	0	1	0	0	0	0	0	0	2	0	0	0	0
OTU_204	Bacteria	Unknown	Unknown	Unknown	Unknown	Unknown	0	0	0	0	1	0	1	0	0	0	1	0	0	0	0
OTU_297	Bacteria	Unknown	Unknown	Unknown	Unknown	Unknown	0	0	0	0	0	0	0	0	2	0	0	0	1	0	0
OTU_310	Bacteria	Proteobacteria	Betaproteobacteria	Rhodocyclales	Rhodocyclaceae	Sterolibacterium	0	0	0	0	0	0	0	2	0	0	0	0	1	0	0
OTU_412	Bacteria	Unknown	Unknown	Unknown	Unknown	Unknown	0	1	0	0	0	0	0	0	0	0	2	0	0	0	0
OTU_245	Bacteria	Proteobacteria	Gammaproteobacteria	Xanthomonadales	Xanthomonadaceae	Lysobacter	0	1	0	0	0	0	0	1	0	0	0	0	1	0	0
OTU_367	Bacteria	Unknown	Unknown	Unknown	Unknown	Unknown	1	1	0	0	0	0	0	0	0	0	1	0	0	0	0
OTU_371	Bacteria	Unknown	Unknown	Unknown	Unknown	Unknown	2	0	0	1	0	0	0	0	0	0	0	0	0	0	0
OTU_328	Bacteria	Unknown	Unknown	Unknown	Unknown	Unknown	0	0	0	1	0	0	0	2	0	0	0	0	0	0	0
OTU_260	Bacteria	Proteobacteria	Alphaproteobacteria	Unknown	Unknown	Unknown	0	0	0	0	1	1	0	0	1	0	0	0	0	0	0
OTU_401	Bacteria	Unknown	Unknown	Unknown	Unknown	Unknown	0	1	0	0	0	0	0	1	1	0	0	0	0	0	0
OTU_324	Bacteria	Unknown	Unknown	Unknown	Unknown	Unknown	0	0	0	0	0	0	0	3	0	0	0	0	0	0	0
OTU_188	Bacteria	Bacteroidetes	Sphingobacteriia	Sphingobacteriales	Saprospiraceae	Haliscomenobacter	0	1	0	0	0	0	0	0	0	0	2	0	0	0	0
OTU_267	Bacteria	Bacteroidetes	Bacteroidia	Bacteroidales	Porphyromonadaceae	Unknown	0	0	0	1	0	0	1	0	0	1	0	0	0	0	0
OTU_299	Bacteria	Proteobacteria	Alphaproteobacteria	Unknown	Unknown	Unknown	0	0	0	0	0	0	0	0	2	0	0	0	1	0	0
OTU_185	Bacteria	Bacteroidetes	Bacteroidia	Bacteroidales	Porphyromonadaceae	Unknown	0	0	0	1	0	2	0	0	0	0	0	0	0	0	0
OTU_368	Bacteria	Firmicutes	Clostridia	Clostridiales	Lachnospiraceae	Anaerostipes	1	1	0	1	0	0	0	0	0	0	0	0	0	0	0
OTU_321	Bacteria	Actinobacteria	Actinobacteria	Actinomycetales	Bogoriellaceae	Georgenia	0	0	0	0	0	0	0	1	2	0	0	0	0	0	0
OTU_266	Bacteria	Firmicutes	Bacilli	Bacillales	Paenibacillaceae	Paenibacillus	0	0	0	1	0	0	0	0	1	0	0	1	0	0	0
OTU_330	Bacteria	Actinobacteria	Actinobacteria	Actinomycetales	Microbacteriaceae	Frondihabitans	1	1	0	0	1	0	0	0	0	0	0	0	0	0	0
OTU_369	Bacteria	Unknown	Unknown	Unknown	Unknown	Unknown	2	1	0	0	0	0	0	0	0	0	0	0	0	0	0
OTU_303	Bacteria	Microgenomates	Unknown	Unknown	Unknown	Unknown	0	0	0	1	0	0	0	0	0	0	0	0	0	2	0
OTU_228	Bacteria	Unknown	Unknown	Unknown	Unknown	Unknown	2	0	0	0	0	0	0	0	0	0	0	0	0	1	0
OTU_352	Bacteria	Bacteroidetes	Cytophagia	Cytophagales	Cytophagaceae	Hymenobacter	1	0	0	0	1	0	0	0	0	0	0	1	0	0	0
OTU_306	Bacteria	Unknown	Unknown	Unknown	Unknown	Unknown	0	0	0	0	0	0	0	2	0	0	1	0	0	0	0
OTU_346	Bacteria	Firmicutes	Clostridia	Clostridiales	Clostridiaceae	Clostridium	1	0	1	0	0	0	1	0	0	0	0	0	0	0	0
OTU_336	Bacteria	Unknown	Unknown	Unknown	Unknown	Unknown	2	0	0	0	0	0	0	0	0	0	0	0	0	0	0
OTU_264	Bacteria	Unknown	Unknown	Unknown	Unknown	Unknown	0	0	0	0	0	1	0	1	0	0	0	0	0	0	0
OTU_340	Bacteria	Proteobacteria	Alphaproteobacteria	Unknown	Unknown	Candidatus Monilibacter	2	0	0	0	0	0	0	0	0	0	0	0	0	0	0
OTU_411	Bacteria	Proteobacteria	Gammaproteobacteria	Pseudomonadales	Pseudomonadaceae	Unknown	0	1	0	0	0	0	0	0	0	0	1	0	0	0	0
OTU_322	Bacteria	Unknown	Unknown	Unknown	Unknown	Unknown	0	0	0	0	0	0	0	1	0	0	1	0	0	0	0
OTU_394	Bacteria	Unknown	Unknown	Unknown	Unknown	Unknown	1	0	0	0	0	0	0	1	0	0	0	0	0	0	0
OTU_358	Bacteria	Unknown	Unknown	Unknown	Unknown	Unknown	2	0	0	0	0	0	0	0	0	0	0	0	0	0	0
OTU_404	Bacteria	Unknown	Unknown	Unknown	Unknown	Unknown	0	1	1	0	0	0	0	0	0	0	0	0	0	0	0
OTU_329	Bacteria	Unknown	Unknown	Unknown	Unknown	Unknown	0	0	0	0	0	0	0	1	0	0	0	0	1	0	0
OTU_398	Bacteria	Unknown	Unknown	Unknown	Unknown	Unknown	0	1	1	0	0	0	0	0	0	0	0	0	0	0	0
OTU_392	Bacteria	Firmicutes	Clostridia	Clostridiales	Lachnospiraceae	Unknown	0	1	0	0	1	0	0	0	0	0	0	0	0	0	0
OTU_376	Bacteria	Firmicutes	Clostridia	Clostridiales	Lachnospiraceae	Unknown	0	2	0	0	0	0	0	0	0	0	0	0	0	0	0
OTU_363	Bacteria	Unknown	Unknown	Unknown	Unknown	Unknown	1	0	0	1	0	0	0	0	0	0	0	0	0	0	0
OTU_385	Bacteria	Spirochaetes	Spirochaetia	Spirochaetales	Leptospiraceae	Leptospira	0	0	0	2	0	0	0	0	0	0	0	0	0	0	0
OTU_292	Bacteria	Unknown	Unknown	Unknown	Unknown	Unknown	0	0	0	0	0	0	0	0	2	0	0	0	0	0	0
OTU_338	Bacteria	Bacteroidetes	Bacteroidia	Bacteroidales	Unknown	Unknown	1	0	0	1	0	0	0	0	0	0	0	0	0	0	0
OTU_287	Bacteria	Unknown	Unknown	Unknown	Unknown	Unknown	0	0	0	0	0	0	0	0	0	1	1	0	0	0	0
OTU_263	Bacteria	Bacteroidetes	Bacteroidia	Bacteroidales	Porphyromonadaceae	Barnesiella	0	0	0	0	0	0	2	0	0	0	0	0	0	0	0
OTU_366	Bacteria	Proteobacteria	Alphaproteobacteria	Sphingomonadales	Sphingomonadaceae	Sphingopyxis	2	0	0	0	0	0	0	0	0	0	0	0	0	0	0
OTU_351	Bacteria	Unknown	Unknown	Unknown	Unknown	Unknown	1	1	0	0	0	0	0	0	0	0	0	0	0	0	0
OTU_295	Bacteria	Unknown	Unknown	Unknown	Unknown	Unknown	0	0	0	0	0	0	0	0	1	0	1	0	0	0	0
OTU_300	Bacteria	Actinobacteria	Actinobacteria	Actinomycetales	Kineosporiaceae	Kineococcus	0	0	0	0	0	0	0	0	0	0	0	0	1	1	0
OTU_380	Bacteria	Bacteroidetes	Bacteroidia	Bacteroidales	Bacteroidaceae	Bacteroides	0	1	0	0	0	0	1	0	0	0	0	0	0	0	0
OTU_255	Bacteria	Bacteroidetes	Bacteroidia	Bacteroidales	Porphyromonadaceae	Dysgonomonas	0	0	0	0	0	1	1	0	0	0	0	0	0	0	0
OTU_313	Bacteria	Cyanobacteria	Unknown	Nostocales	Scytonemataceae	Scytonema	0	0	0	0	0	0	1	0	0	0	1	0	0	0	0
OTU_372	Bacteria	Firmicutes	Clostridia	Clostridiales	Lachnospiraceae	Unknown	0	0	1	1	0	0	0	0	0	0	0	0	0	0	0
OTU_261	Bacteria	Firmicutes	Bacilli	Lactobacillales	Aerococcaceae	Aerococcus	0	0	0	0	0	2	0	0	0	0	0	0	0	0	0
OTU_294	Bacteria	Unknown	Unknown	Unknown	Unknown	Unknown	0	0	0	0	0	0	0	0	1	0	1	0	0	0	0
OTU_347	Bacteria	Bacteroidetes	Bacteroidia	Bacteroidales	Prevotellaceae	Prevotella	1	0	0	0	0	0	0	0	0	1	0	0	0	0	0
OTU_277	Bacteria	Chloroflexi	Anaerolineae	Anaerolineales	Anaerolineaceae	Ornatilinea	0	0	0	2	0	0	0	0	0	0	0	0	0	0	0
OTU_312	Bacteria	Bacteroidetes	Bacteroidia	Bacteroidales	Prevotellaceae	Prevotella	0	0	0	0	0	0	1	1	0	0	0	0	0	0	0
OTU_402	Bacteria	Unknown	Unknown	Unknown	Unknown	Unknown	0	1	0	0	0	0	0	0	0	0	1	0	0	0	0
OTU_390	Bacteria	Deinococcus-Thermus	Deinococci	Deinococcales	Deinococcaceae	Deinococcus	0	1	1	0	0	0	0	0	0	0	0	0	0	0	0
