# Supplementary material for: The Microbial Community Dynamics during the Vitex Honey Ripening Process in the Honeycomb
Source: Front Microbiol. 2017 Aug 29;8:1649. doi: 10.3389/fmicb.2017.01649 (PMC5583594; doi:10.3389/fmicb.2017.01649)
Supplement: TABLE S2 — Number of sequences in each of the fungal OTUs found in vitex flowers and different stage honey samples. [file Table_2.XLSX]

## Sheet: Sheet1
OTUId	superkingdom	phylum	class	order	family	genus	1d_1	1d_2	1d_3	5d_1	5d_2	5d_3	15d_1	15d_2	15d_3	10d_1	10d_2	10d_3	flower_1	flower_2	flower_3
OTU_1	Fungi	Ascomycota	Saccharomycetes	Saccharomycetales	Metschnikowiaceae	Metschnikowia	29896	34464	61780	69912	56444	72336	60676	53565	61496	65868	53735	63396	9896	10783	8752
OTU_2	Fungi	Basidiomycota	Agaricomycetes	Cantharellales	Ceratobasidiaceae	Waitea	231	302	619	841	715	412	332	111	1482	248	320	525	28111	25889	14735
OTU_5	Fungi	Ascomycota	Dothideomycetes	Capnodiales	Cladosporiaceae	Cladosporium	9264	10424	20352	240	244	271	977	95	301	152	616	817	188	234	249
OTU_4	Fungi	Ascomycota	Dothideomycetes	Pleosporales	Didymellaceae	Phoma	988	2577	1715	843	802	382	307	85	1099	167	281	521	12378	9692	11189
OTU_42	Fungi	Ascomycota	Saccharomycetes	Saccharomycetales	Metschnikowiaceae	Metschnikowia	1546	1665	2810	3129	2610	3087	2683	2351	2556	2875	2177	2727	443	476	384
OTU_3	Fungi	Basidiomycota	Tremellomycetes	Filobasidiales	Filobasidiaceae	Cryptococcus	87	127	323	657	871	215	102	38	1429	88	175	269	7522	5914	10641
OTU_6	Fungi	Ascomycota	Dothideomycetes	Capnodiales	Cladosporiaceae	Cladosporium	850	822	1975	175	217	81	153	17	228	35	115	162	2277	1584	4636
OTU_8	Fungi	Ascomycota	Dothideomycetes	Dothideales	Aureobasidiaceae	Aureobasidium	2260	2149	3780	193	113	95	185	18	102	54	179	180	357	248	760
OTU_7	Fungi	Ascomycota	Dothideomycetes	Pleosporales	Pleosporaceae	Alternaria	828	866	923	196	220	64	125	13	201	41	95	127	1582	1180	2236
OTU_9	Fungi	Ascomycota	Dothideomycetes	Pleosporales	Didymellaceae	Ascochyta	30	57	78	87	138	47	29	12	205	20	34	55	2273	1800	2077
OTU_10	Fungi	Ascomycota	Dothideomycetes	Capnodiales	Cladosporiaceae	Cladosporium	1306	1330	3014	23	25	27	146	11	55	34	90	98	25	32	37
OTU_11	Fungi	Basidiomycota	Tremellomycetes	Tremellales	Tremellales incertae sedis	Hannaella	14	23	64	108	159	30	31	7	202	24	29	70	1899	1511	2004
OTU_258	Fungi	Ascomycota	Saccharomycetes	Saccharomycetales	Metschnikowiaceae	Metschnikowia	292	359	575	542	439	516	455	407	397	515	392	505	83	89	69
OTU_12	Fungi	Ascomycota	Saccharomycetes	Saccharomycetales	mitosporic Saccharomycetales	Candida	792	534	1161	569	160	173	113	30	53	56	101	60	42	64	29
OTU_74	Fungi	Ascomycota	Dothideomycetes	Capnodiales	Cladosporiaceae	Cladosporium	733	721	1473	13	27	23	72	5	26	24	64	42	10	25	18
OTU_13	Fungi	Basidiomycota	Tremellomycetes	Tremellales	Tremellales incertae sedis	Hannaella	8	8	20	37	51	11	11	2	81	4	9	25	668	478	818
OTU_309	Fungi	Ascomycota	Dothideomycetes	Pleosporales	Pleosporaceae	Curvularia	171	180	379	170	139	171	214	97	116	150	158	168	27	27	29
OTU_92	Fungi	Ascomycota	Saccharomycetes	Saccharomycetales	Metschnikowiaceae	Metschnikowia	83	80	194	203	171	207	189	143	178	160	149	180	32	31	26
OTU_24	Fungi	Ascomycota	Saccharomycetes	Saccharomycetales	Metschnikowiaceae	Metschnikowia	94	82	194	179	135	210	156	117	169	162	161	150	22	34	25
OTU_259	Fungi	Ascomycota	Saccharomycetes	Saccharomycetales	Metschnikowiaceae	Metschnikowia	88	80	151	201	162	181	171	137	155	165	158	148	15	35	25
OTU_184	Fungi	Ascomycota	Saccharomycetes	Saccharomycetales	Metschnikowiaceae	Metschnikowia	86	91	154	195	133	177	133	125	125	149	114	140	16	30	19
OTU_14	Fungi	Basidiomycota	Tremellomycetes	Tremellales	Trichosporonaceae	Cryptococcus	37	18	12	22	22	7	9	2	39	6	6	9	362	286	344
OTU_124	Fungi	Basidiomycota	Agaricomycetes	Cantharellales	Ceratobasidiaceae	Waitea	2	4	3	185	76	6	3	0	135	2	4	6	378	215	154
OTU_255	Fungi	Ascomycota	Saccharomycetes	Saccharomycetales	Metschnikowiaceae	Metschnikowia	46	60	124	119	107	78	93	63	84	88	89	103	22	23	9
OTU_16	Fungi	Ascomycota	Eurotiomycetes	Eurotiales	Aspergillaceae	Penicillium	251	188	241	13	12	9	16	2	10	3	13	17	11	5	5
OTU_17	Fungi	Ascomycota	Saccharomycetes	Saccharomycetales	Saccharomycetaceae	Zygosaccharomyces	4	9	5	5	2	29	2	1	8	260	154	190	4	9	3
OTU_18	Fungi	Ascomycota	Dothideomycetes	Pleosporales	Pleosporaceae	Alternaria	106	186	290	4	7	5	24	1	6	2	5	20	3	6	5
OTU_22	Fungi	Basidiomycota	Tremellomycetes	Tremellales	Trichosporonaceae	Cryptococcus	1	3	7	11	19	2	2	0	32	0	5	7	159	127	232
OTU_15	Fungi	Ascomycota	Saccharomycetes	Saccharomycetales	Metschnikowiaceae	Candida	78	116	143	104	18	30	27	4	6	5	5	15	13	7	3
OTU_39	Fungi	Ascomycota	Dothideomycetes	Pleosporales	Pleosporaceae	Alternaria	112	126	158	2	3	1	17	3	2	5	5	17	4	6	3
OTU_26	Fungi	Basidiomycota	Exobasidiomycetes	Tilletiales	Tilletiaceae	Tilletia	55	67	72	67	44	19	11	54	6	5	11	8	3	4	2
OTU_35	Fungi	Basidiomycota	Wallemiomycetes	Wallemiales	Wallemiales incertae sedis	Wallemia	66	81	166	2	3	8	28	7	17	4	8	11	5	6	4
OTU_143	Fungi	Ascomycota	Saccharomycetes	Saccharomycetales	Metschnikowiaceae	Metschnikowia	20	12	37	43	26	45	35	27	33	32	37	42	4	9	1
OTU_19	Fungi	Ascomycota	Saccharomycetes	Saccharomycetales	Metschnikowiaceae	Candida	92	39	105	56	10	10	14	7	4	7	7	5	3	5	1
OTU_34	Fungi	Ascomycota	Eurotiomycetes	Chaetothyriales	Herpotrichiellaceae	Phaeococcomyces	92	84	134	7	1	5	5	0	3	3	13	6	3	2	4
OTU_30	Fungi	Ascomycota	Eurotiomycetes	Eurotiales	Aspergillaceae	Aspergillus	55	69	35	11	4	2	14	11	5	31	80	33	8	1	1
OTU_20	Fungi	Basidiomycota	Tremellomycetes	Cystofilobasidiales	Cystofilobasidiaceae	Guehomyces	2	0	4	3	8	3	2	0	5	0	4	5	86	72	148
OTU_21	Fungi	Unknown	Unknown	Unknown	Unknown	Unknown	71	35	88	49	13	14	8	2	5	4	5	9	9	4	5
OTU_27	Fungi	Ascomycota	Eurotiomycetes	Eurotiales	Aspergillaceae	Aspergillus	68	48	59	45	11	12	7	2	8	6	12	7	5	5	3
OTU_25	Fungi	Basidiomycota	Tremellomycetes	Tremellales	Trichosporonaceae	Cryptococcus	0	0	2	3	5	1	2	0	7	0	1	4	98	78	81
OTU_28	Fungi	Basidiomycota	Tremellomycetes	Tremellales	Trichosporonaceae	Cryptococcus	2	1	3	4	8	3	4	0	11	2	1	3	80	67	90
OTU_37	Fungi	Ascomycota	Dothideomycetes	Pleosporales	Didymellaceae	Epicoccum	48	80	29	3	10	6	5	1	0	3	10	11	26	19	21
OTU_32	Fungi	Unknown	Unknown	Unknown	Unknown	Unknown	0	1	2	5	9	3	1	1	13	0	2	0	72	51	110
OTU_40	Fungi	Basidiomycota	Tremellomycetes	Tremellales	Trichosporonaceae	Cryptococcus	0	0	5	7	11	1	0	0	14	1	0	2	66	46	115
OTU_31	Fungi	Basidiomycota	Tremellomycetes	Tremellales	Trichosporonaceae	Cryptococcus	44	35	59	44	15	14	6	4	6	5	8	6	7	3	1
OTU_23	Fungi	Ascomycota	Saccharomycetes	Saccharomycetales	Dipodascaceae	Geotrichum	40	32	73	45	15	13	6	3	2	6	3	4	4	2	3
OTU_29	Fungi	Unknown	Unknown	Unknown	Unknown	Unknown	3	196	3	3	6	1	5	2	0	7	0	6	9	0	0
OTU_325	Fungi	Ascomycota	Saccharomycetes	Saccharomycetales	Metschnikowiaceae	Metschnikowia	10	20	21	27	17	27	20	12	16	20	9	18	5	5	5
OTU_33	Fungi	Basidiomycota	Tremellomycetes	Filobasidiales	Filobasidiaceae	Filobasidium	0	0	0	9	10	0	0	1	10	0	1	3	53	56	74
OTU_38	Fungi	Ascomycota	Eurotiomycetes	Chaetothyriales	Unknown	Unknown	25	53	89	6	8	4	7	0	1	1	3	4	1	5	1
OTU_317	Fungi	Ascomycota	Saccharomycetes	Saccharomycetales	Metschnikowiaceae	Metschnikowia	8	16	14	27	20	10	15	12	21	17	11	17	1	6	1
OTU_49	Fungi	Basidiomycota	Dacrymycetes	Dacrymycetales	Dacrymycetaceae	Calocera	49	54	46	3	2	2	4	0	4	2	5	4	4	2	4
OTU_43	Fungi	Ascomycota	Eurotiomycetes	Eurotiales	Aspergillaceae	Eurotium	57	28	11	5	1	2	11	23	9	8	9	7	4	0	2
OTU_127	Fungi	Ascomycota	Saccharomycetes	Saccharomycetales	Metschnikowiaceae	Metschnikowia	9	9	15	11	5	24	12	5	9	12	17	13	6	7	9
OTU_41	Fungi	Basidiomycota	Tremellomycetes	Tremellales	Unknown	Cryptococcus	24	24	34	15	16	6	4	2	8	1	6	3	4	1	1
OTU_252	Fungi	Ascomycota	Saccharomycetes	Saccharomycetales	Metschnikowiaceae	Metschnikowia	2	3	18	11	13	10	17	7	8	15	10	11	2	0	4
OTU_45	Fungi	Basidiomycota	Tremellomycetes	Tremellales	Unknown	Unknown	0	0	1	2	3	0	2	0	5	0	2	3	36	33	33
OTU_56	Fungi	Ascomycota	Dothideomycetes	Pleosporales	Didymellaceae	Phoma	2	2	1	1	1	0	2	1	0	0	1	2	35	29	40
OTU_46	Fungi	Ascomycota	Dothideomycetes	Capnodiales	Mycosphaerellaceae	Cercospora	0	3	9	2	1	5	2	0	4	0	0	2	32	14	36
OTU_47	Fungi	Basidiomycota	Tremellomycetes	Tremellales	Unknown	Unknown	10	46	37	0	1	3	3	1	0	2	0	1	2	0	0
OTU_77	Fungi	Ascomycota	Eurotiomycetes	Chaetothyriales	Unknown	Sarcinomyces	10	13	20	33	8	12	2	0	0	0	2	1	1	1	2
OTU_57	Fungi	Basidiomycota	Tremellomycetes	Tremellales	Unknown	Cryptococcus	0	0	1	6	3	0	0	0	2	0	1	1	33	27	28
OTU_65	Fungi	Ascomycota	Sordariomycetes	Hypocreales	Nectriaceae	Fusarium	20	8	19	4	2	5	10	5	11	2	5	2	0	3	5
OTU_54	Fungi	Ascomycota	Saccharomycetes	Saccharomycetales	Pichiaceae	Pichia	8	17	13	38	6	4	3	1	2	2	2	1	2	2	0
OTU_44	Fungi	Basidiomycota	Tremellomycetes	Tremellales	Unknown	Dioszegia	2	3	2	1	1	1	0	0	6	0	1	1	23	25	28
OTU_48	Fungi	Unknown	Unknown	Unknown	Unknown	Unknown	1	4	4	4	2	1	2	0	1	0	1	3	22	20	28
OTU_59	Fungi	Basidiomycota	Tremellomycetes	Filobasidiales	Unknown	Cryptococcus	17	6	10	3	4	0	15	6	12	1	3	3	5	1	2
OTU_72	Fungi	Basidiomycota	Tremellomycetes	Tremellales	Unknown	Trichosporon	12	8	40	4	3	4	6	0	0	2	1	0	2	3	1
OTU_60	Fungi	Ascomycota	Dothideomycetes	Dothideales	Aureobasidiaceae	Pseudosydowia	12	13	2	29	18	4	2	0	0	1	0	1	2	0	2
OTU_95	Fungi	Ascomycota	Saccharomycetes	Saccharomycetales	Saccharomycetaceae	Saccharomyces	25	23	12	5	1	1	6	1	0	1	2	2	2	0	0
OTU_75	Fungi	Ascomycota	Leotiomycetes	Erysiphales	Erysiphaceae	Phyllactinia	4	16	2	40	11	4	0	0	0	1	1	1	1	0	0
OTU_52	Fungi	Ascomycota	Dothideomycetes	Unknown	Unknown	Sclerostagonospora	1	4	4	3	2	0	0	0	2	1	1	3	16	12	28
OTU_53	Fungi	Ascomycota	Eurotiomycetes	Eurotiales	Trichocomaceae	Unknown	25	15	17	3	3	1	3	1	0	2	1	3	2	0	1
OTU_61	Fungi	Unknown	Unknown	Unknown	Unknown	Unknown	28	14	26	2	0	0	1	0	1	0	0	0	1	0	1
OTU_50	Fungi	Ascomycota	Dothideomycetes	Pleosporales	Phaeosphaeriaceae	Setophoma	0	0	1	2	2	2	0	1	1	0	2	0	17	14	31
OTU_62	Fungi	Ascomycota	Sordariomycetes	Coniochaetales	Coniochaetaceae	Coniochaeta	25	21	16	0	1	0	2	0	1	1	2	2	0	0	1
OTU_67	Fungi	Unknown	Unknown	Unknown	Unknown	Unknown	12	6	10	2	0	0	0	0	0	0	1	0	8	3	30
OTU_129	Fungi	Ascomycota	Dothideomycetes	Pleosporales	Didymellaceae	Phoma	7	12	34	5	2	1	1	1	2	1	0	3	1	1	0
OTU_51	Fungi	Unknown	Unknown	Unknown	Unknown	Unknown	0	1	2	0	0	0	1	1	2	1	1	1	21	8	32
OTU_71	Fungi	Basidiomycota	Tremellomycetes	Tremellales	Unknown	Dioszegia	0	2	1	4	1	0	0	0	3	0	0	1	17	17	19
OTU_55	Fungi	Ascomycota	Dothideomycetes	Pleosporales	Coniothyriaceae	Coniothyrium	2	1	4	1	3	0	2	0	0	0	1	2	14	12	21
OTU_69	Fungi	Ascomycota	Arthoniomycetes	Lichenostigmatales	Phaeococcomycetaceae	Phaeococcomyces	21	15	17	1	0	0	2	0	0	0	0	1	1	0	2
OTU_85	Fungi	Ascomycota	Dothideomycetes	Dothideales	Aureobasidiaceae	Kabatiella	15	3	19	1	4	0	1	0	1	1	0	1	2	3	9
OTU_64	Fungi	Basidiomycota	Tremellomycetes	Tremellales	Unknown	Cryptococcus	0	0	1	0	2	0	1	0	1	0	0	1	27	14	12
OTU_68	Fungi	Ascomycota	Lecanoromycetes	Lecanorales	Stereocaulaceae	Stereocaulon	1	0	49	0	1	0	1	0	0	0	2	1	0	0	3
OTU_86	Fungi	Basidiomycota	Tremellomycetes	Filobasidiales	Unknown	Cryptococcus	5	12	19	0	1	0	3	2	5	1	2	3	2	1	0
OTU_70	Fungi	Basidiomycota	Tremellomycetes	Tremellales	Unknown	Fellomyces	7	19	23	0	0	1	1	0	1	0	0	0	1	0	2
OTU_66	Fungi	Basidiomycota	Tremellomycetes	Tremellales	Unknown	Cryptococcus	19	8	5	9	2	2	2	0	2	1	0	1	1	2	0
OTU_87	Fungi	Ascomycota	Sordariomycetes	Hypocreales	Nectriaceae	Fusarium	0	2	4	0	1	1	1	0	3	0	1	3	12	9	15
OTU_58	Fungi	Ascomycota	Sordariomycetes	Hypocreales	Unknown	Unknown	0	0	1	0	3	0	0	0	4	0	1	0	27	6	9
OTU_171	Fungi	Ascomycota	Eurotiomycetes	Chaetothyriales	Herpotrichiellaceae	Coniosporium	15	2	13	1	4	4	0	0	0	1	5	1	0	1	1
OTU_76	Fungi	Basidiomycota	Tremellomycetes	Tremellales	Unknown	Trichosporon	7	2	12	11	2	2	1	1	2	1	3	0	1	0	1
OTU_156	Fungi	Basidiomycota	Tremellomycetes	Filobasidiales	Unknown	Cryptococcus	0	1	0	1	0	0	0	0	4	0	0	0	10	12	17
OTU_111	Fungi	Basidiomycota	Unknown	Sporidiobolales	Unknown	Rhodotorula	1	0	3	0	1	0	1	0	1	1	3	2	12	9	8
OTU_63	Fungi	Basidiomycota	Tremellomycetes	Tremellales	Unknown	Unknown	4	2	1	1	0	0	0	1	3	0	0	0	15	5	10
OTU_139	Fungi	Basidiomycota	Tremellomycetes	Tremellales	Unknown	Hannaella	0	0	0	4	2	0	0	0	2	0	0	0	15	6	13
OTU_81	Fungi	Ascomycota	Dothideomycetes	Capnodiales	Cladosporiaceae	Rachicladosporium	0	3	7	1	1	0	0	0	3	0	0	1	9	10	6
OTU_110	Fungi	Unknown	Unknown	Unknown	Unknown	Unknown	8	5	5	0	5	0	3	1	0	2	2	2	2	0	3
OTU_94	Fungi	Basidiomycota	Tremellomycetes	Unknown	Unknown	Cryptococcus	11	3	1	2	1	1	1	0	3	1	0	2	3	2	6
OTU_98	Fungi	Ascomycota	Eurotiomycetes	Chaetothyriales	Unknown	Strelitziana	12	3	15	0	2	0	1	0	0	0	0	0	2	1	0
OTU_80	Fungi	Ascomycota	Arthoniomycetes	Lichenostigmatales	Phaeococcomycetaceae	Phaeococcomyces	12	6	13	1	0	1	0	0	0	0	0	0	0	0	2
OTU_83	Fungi	Ascomycota	Eurotiomycetes	Onygenales	Eremascaceae	Eremascus	0	17	7	4	1	2	1	1	0	0	0	2	0	0	0
OTU_93	Fungi	Ascomycota	Saccharomycetes	Saccharomycetales	Dipodascaceae	Galactomyces	7	7	13	5	0	0	0	1	1	1	0	0	0	0	0
OTU_117	Fungi	Basidiomycota	Tremellomycetes	Filobasidiales	Unknown	Cryptococcus	13	2	7	2	2	0	0	0	1	1	3	2	1	0	0
OTU_89	Fungi	Basidiomycota	Unknown	Sporidiobolales	Unknown	Rhodotorula	1	6	14	0	1	2	0	2	1	0	5	1	1	0	0
OTU_78	Fungi	Unknown	Unknown	Unknown	Unknown	Unknown	1	1	0	26	1	0	1	0	0	0	0	0	1	1	0
OTU_123	Fungi	Ascomycota	Eurotiomycetes	Eurotiales	Aspergillaceae	Aspergillus	8	3	1	2	0	1	9	3	1	0	1	0	1	1	1
OTU_99	Fungi	Ascomycota	Dothideomycetes	Pleosporales	Didymellaceae	Phoma	4	0	4	2	0	3	0	1	3	1	1	0	7	4	2
OTU_207	Fungi	Ascomycota	Dothideomycetes	Pleosporales	Didymellaceae	Stagonosporopsis	5	1	2	1	2	0	1	0	0	0	0	1	8	6	4
OTU_126	Fungi	Basidiomycota	Tremellomycetes	Tremellales	Unknown	Hannaella	0	0	1	2	3	0	0	0	6	0	0	0	0	7	12
OTU_113	Fungi	Basidiomycota	Tremellomycetes	Tremellales	Unknown	Cryptococcus	15	2	5	5	0	0	1	1	0	1	0	0	1	0	0
OTU_73	Fungi	Ascomycota	Eurotiomycetes	Eurotiales	Aspergillaceae	Phialosimplex	0	13	8	1	1	1	2	0	1	1	0	1	0	0	1
OTU_114	Fungi	Ascomycota	Eurotiomycetes	Chaetothyriales	Herpotrichiellaceae	Exophiala	4	11	9	2	1	0	1	0	0	0	1	1	0	0	0
OTU_149	Fungi	Ascomycota	Sordariomycetes	Microascales	Halosphaeriaceae	Periconia	4	0	9	0	0	0	0	0	1	0	0	0	9	1	6
OTU_103	Fungi	Ascomycota	Sordariomycetes	Hypocreales	Cordycipitaceae	Cordyceps	6	11	10	2	0	0	0	0	0	0	0	0	0	0	1
OTU_79	Fungi	Ascomycota	Eurotiomycetes	Eurotiales	Aspergillaceae	Penicillium	3	5	13	0	1	0	2	0	0	0	0	0	2	3	0
OTU_120	Fungi	Basidiomycota	Unknown	Sporidiobolales	Unknown	Rhodotorula	4	11	7	0	1	0	1	0	0	0	0	1	0	2	2
OTU_96	Fungi	Basidiomycota	Tremellomycetes	Tremellales	Unknown	Unknown	0	0	0	0	0	0	0	0	2	0	0	0	6	7	13
OTU_116	Fungi	Ascomycota	Saccharomycetes	Saccharomycetales	Metschnikowiaceae	Metschnikowia	3	2	2	2	1	2	2	0	2	6	1	1	2	0	1
OTU_131	Fungi	Unknown	Unknown	Unknown	Unknown	Unknown	2	3	1	1	0	0	0	0	0	0	1	0	3	8	8
OTU_104	Fungi	Basidiomycota	Tremellomycetes	Filobasidiales	Unknown	Cryptococcus	2	0	3	0	0	4	3	0	4	3	1	3	0	2	2
OTU_100	Fungi	Basidiomycota	Unknown	Microbotryales	Microbotryaceae	Microbotryum	5	12	0	5	1	0	0	1	1	0	0	1	0	0	0
OTU_91	Fungi	Ascomycota	Saccharomycetes	Saccharomycetales	Dipodascaceae	Dipodascus	9	4	8	4	0	0	1	0	0	0	0	0	0	0	0
OTU_118	Fungi	Chytridiomycota	Chytridiomycetes	Rhizophydiales	Unknown	Operculomyces	13	0	10	0	1	0	1	0	0	0	1	0	0	0	0
OTU_162	Fungi	Basidiomycota	Unknown	Erythrobasidiales	Erythrobasidiaceae	Rhodotorula	1	8	13	0	0	0	0	0	0	1	0	1	0	0	0
OTU_82	Fungi	Ascomycota	Dothideomycetes	Pleosporales	Unknown	Unknown	0	3	0	0	0	0	1	0	0	0	0	0	7	5	8
OTU_125	Fungi	Unknown	Unknown	Unknown	Unknown	Unknown	3	1	1	2	5	10	0	0	0	0	0	0	1	1	0
OTU_109	Fungi	Ascomycota	Sordariomycetes	Hypocreales	Nectriaceae	Fusarium	5	2	1	8	0	2	1	0	0	2	0	0	2	0	0
OTU_191	Fungi	Ascomycota	Eurotiomycetes	Eurotiales	Aspergillaceae	Aspergillus	2	0	11	0	0	0	0	5	1	0	0	3	0	1	0
OTU_102	Fungi	Unknown	Unknown	Unknown	Unknown	Unknown	0	0	3	0	0	1	0	0	0	0	0	0	5	8	6
OTU_136	Fungi	Ascomycota	Eurotiomycetes	Chaetothyriales	Herpotrichiellaceae	Exophiala	5	2	11	2	0	0	0	0	0	0	1	1	0	0	0
OTU_84	Fungi	Ascomycota	Saccharomycetes	Saccharomycetales	Pichiaceae	Pichia	5	10	5	0	1	0	0	0	0	0	0	1	0	0	0
OTU_88	Fungi	Basidiomycota	Tremellomycetes	Tremellales	Unknown	Cryptococcus	0	0	0	0	0	0	2	0	1	0	0	0	5	3	10
OTU_108	Fungi	Ascomycota	Saccharomycetes	Saccharomycetales	Metschnikowiaceae	Metschnikowia	2	0	2	0	0	2	1	0	2	3	4	1	2	0	2
OTU_90	Fungi	Ascomycota	Dothideomycetes	Botryosphaeriales	Botryosphaeriaceae	Botryosphaeria	1	1	0	2	1	0	1	0	1	0	0	0	5	2	7
OTU_119	Fungi	Ascomycota	Saccharomycetes	Saccharomycetales	Dipodascaceae	Galactomyces	6	5	2	1	2	1	2	1	0	0	0	0	0	0	0
OTU_288	Fungi	Ascomycota	Saccharomycetes	Saccharomycetales	Unknown	Candida	6	6	3	0	0	0	0	2	0	1	0	0	1	1	0
OTU_160	Fungi	Ascomycota	Eurotiomycetes	Eurotiales	Aspergillaceae	Aspergillus	2	7	1	2	6	0	0	0	0	1	0	1	0	0	0
OTU_190	Fungi	Ascomycota	Arthoniomycetes	Lichenostigmatales	Phaeococcomycetaceae	Phaeococcomyces	6	3	8	0	0	0	0	0	0	0	0	1	0	1	0
OTU_140	Fungi	Ascomycota	Sordariomycetes	Diaporthales	Valsaceae	Cytospora	11	3	3	0	0	0	1	0	0	0	1	0	0	0	0
OTU_101	Fungi	Basidiomycota	Tremellomycetes	Filobasidiales	Unknown	Cryptococcus	0	0	0	0	0	0	0	0	0	0	0	0	9	10	0
OTU_133	Fungi	Ascomycota	Arthoniomycetes	Lichenostigmatales	Phaeococcomycetaceae	Phaeococcomyces	5	1	10	0	0	0	1	0	0	0	2	0	0	0	0
OTU_176	Fungi	Basidiomycota	Tremellomycetes	Tremellales	Unknown	Hannaella	0	0	0	1	0	0	0	0	1	1	1	1	4	1	8
OTU_168	Fungi	Basidiomycota	Agaricomycetes	Polyporales	Unknown	Irpex	5	7	1	1	2	0	0	0	1	0	0	0	0	0	1
OTU_230	Fungi	Ascomycota	Dothideomycetes	Capnodiales	Mycosphaerellaceae	Stenella	5	8	0	1	1	0	1	0	0	0	0	1	1	0	0
OTU_145	Fungi	Ascomycota	Sordariomycetes	Hypocreales	Unknown	Acremonium	0	17	0	0	0	0	0	0	0	0	0	0	0	0	0
OTU_193	Fungi	Ascomycota	Dothideomycetes	Pleosporales	Pleosporaceae	Curvularia	0	2	8	0	0	1	1	0	2	1	0	0	0	1	1
OTU_175	Fungi	Ascomycota	Dothideomycetes	Botryosphaeriales	Aplosporellaceae	Aplosporella	0	2	1	3	0	3	0	0	1	0	0	0	1	4	2
OTU_112	Fungi	Ascomycota	Saccharomycetes	Saccharomycetales	Debaryomycetaceae	Candida	2	2	7	2	0	2	0	0	0	0	1	0	1	0	0
OTU_173	Fungi	Unknown	Unknown	Unknown	Unknown	Unknown	1	8	4	1	0	0	0	0	0	1	0	0	0	1	0
OTU_115	Fungi	Ascomycota	Eurotiomycetes	Chaetothyriales	Trichomeriaceae	Knufia	1	0	0	0	0	0	0	0	1	0	0	0	7	3	4
OTU_134	Fungi	Basidiomycota	Unknown	Erythrobasidiales	Erythrobasidiaceae	Rhodotorula	5	4	3	0	1	0	1	0	0	1	0	0	0	1	0
OTU_107	Fungi	Ascomycota	Dothideomycetes	Capnodiales	Cladosporiaceae	Cladosporium	0	1	0	2	0	0	0	0	0	0	0	1	5	7	0
OTU_135	Fungi	Ascomycota	Eurotiomycetes	Eurotiales	Aspergillaceae	Phialosimplex	1	0	3	9	0	0	1	1	0	0	0	0	1	0	0
OTU_234	Fungi	Ascomycota	Sordariomycetes	Xylariales	Amphisphaeriaceae	Pestalotiopsis	5	4	2	0	0	0	0	0	0	1	3	0	1	0	0
OTU_169	Fungi	Basidiomycota	Unknown	Sporidiobolales	Unknown	Unknown	0	1	3	9	1	0	0	0	0	0	0	0	0	2	0
OTU_233	Fungi	Ascomycota	Eurotiomycetes	Eurotiales	Aspergillaceae	Penicillium	6	3	4	0	0	0	1	1	1	0	0	0	0	0	0
OTU_130	Fungi	Glomeromycota	Glomeromycetes	Diversisporales	Diversisporaceae	Otospora	0	0	8	5	0	0	0	0	1	0	1	0	0	0	0
OTU_137	Fungi	Basidiomycota	Tremellomycetes	Tremellales	Tremellaceae	Tremella	0	4	5	3	0	0	1	0	0	0	0	0	0	1	1
OTU_158	Fungi	Basidiomycota	Tremellomycetes	Tremellales	Tremellaceae	Tremella	3	2	8	0	0	0	0	1	0	1	0	0	0	0	0
OTU_122	Fungi	Basidiomycota	Tremellomycetes	Tremellales	Unknown	Unknown	0	1	0	1	1	0	0	0	1	0	0	1	6	4	0
OTU_195	Fungi	Ascomycota	Saccharomycetes	Saccharomycetales	Unknown	Candida	1	2	3	1	0	0	1	1	1	0	0	1	0	3	1
OTU_148	Fungi	Ascomycota	Unknown	Unknown	Unknown	Unknown	7	0	6	0	0	0	2	0	0	0	0	0	0	0	0
OTU_142	Fungi	Ascomycota	Dothideomycetes	Pleosporales	Pleosporaceae	Bipolaris	6	2	2	2	0	0	0	0	0	0	2	0	1	0	0
OTU_128	Fungi	Ascomycota	Saccharomycetes	Saccharomycetales	Dipodascaceae	Galactomyces	3	5	1	3	0	1	0	0	0	0	1	0	0	0	0
OTU_241	Fungi	Basidiomycota	Tremellomycetes	Filobasidiales	Unknown	Unknown	2	0	5	0	0	1	1	0	0	1	2	1	0	0	1
OTU_159	Fungi	Ascomycota	Arthoniomycetes	Lichenostigmatales	Phaeococcomycetaceae	Phaeococcomyces	5	4	0	0	2	0	2	0	0	0	0	0	1	0	0
OTU_210	Fungi	Ascomycota	Dothideomycetes	Pleosporales	Pleosporaceae	Alternaria	1	0	1	0	0	0	0	0	6	0	1	0	3	1	0
OTU_152	Fungi	Basidiomycota	Unknown	Erythrobasidiales	Erythrobasidiaceae	Unknown	1	0	7	0	2	0	1	0	1	0	0	0	0	1	0
OTU_157	Fungi	Basidiomycota	Tremellomycetes	Cystofilobasidiales	Cystofilobasidiaceae	Trichosporon	7	2	0	4	0	0	0	0	0	0	0	0	0	0	0
OTU_202	Fungi	Basidiomycota	Tremellomycetes	Cystofilobasidiales	Cystofilobasidiaceae	Mrakia	0	0	2	6	0	1	2	1	0	0	1	0	0	0	0
OTU_301	Fungi	Streptophyta	Unknown	Cucurbitales	Cucurbitaceae	Schizocarpum	1	1	9	0	1	0	1	0	0	0	0	0	0	0	0
OTU_270	Fungi	Unknown	Unknown	Unknown	Unknown	Unknown	0	0	0	0	0	0	0	0	2	0	0	2	3	5	1
OTU_215	Fungi	Ascomycota	Saccharomycetes	Saccharomycetales	Metschnikowiaceae	Metschnikowia	0	2	0	0	0	3	0	1	0	1	4	2	0	0	0
OTU_178	Fungi	Ascomycota	Dothideomycetes	Capnodiales	Mycosphaerellaceae	Mycosphaerella	0	0	0	12	1	0	0	0	0	0	0	0	0	0	0
OTU_105	Fungi	Ascomycota	Unknown	Unknown	Unknown	Tritirachium	0	2	11	0	0	0	0	0	0	0	0	0	0	0	0
OTU_189	Fungi	Unknown	Unknown	Unknown	Unknown	Unknown	7	0	2	1	0	2	0	0	0	0	0	0	0	0	0
OTU_332	Fungi	Ascomycota	Sordariomycetes	Glomerellales	Plectosphaerellaceae	Verticillium	1	0	6	2	0	0	0	0	0	0	0	0	2	1	0
OTU_236	Fungi	Unknown	Unknown	Unknown	Unknown	Unknown	4	0	7	0	0	0	0	0	0	0	1	0	0	0	0
OTU_211	Fungi	Basidiomycota	Tremellomycetes	Tremellales	Unknown	Unknown	0	0	0	0	0	0	0	0	0	0	0	0	3	7	2
OTU_106	Fungi	Ascomycota	Saccharomycetes	Saccharomycetales	Saccharomycetaceae	Issatchenkia	0	3	0	1	0	0	0	5	1	0	1	1	0	0	0
OTU_121	Fungi	Ascomycota	Unknown	Unknown	Unknown	Tetracladium	0	8	0	1	1	0	1	0	0	0	0	0	1	0	0
OTU_181	Fungi	Ascomycota	Dothideomycetes	Capnodiales	Mycosphaerellaceae	Mycosphaerella	0	1	0	0	0	0	0	0	1	0	0	0	6	1	3
OTU_151	Fungi	Basidiomycota	Agaricomycetes	Polyporales	Coriolaceae	Trametes	0	0	0	8	2	0	0	0	0	1	0	0	0	1	0
OTU_150	Fungi	Ascomycota	Saccharomycetes	Saccharomycetales	Unknown	Candida	0	1	2	2	2	1	2	1	0	1	0	0	0	0	0
OTU_204	Fungi	Unknown	Unknown	Mortierellales	Mortierellaceae	Mortierella	0	0	0	9	0	0	1	0	0	1	0	0	0	0	0
OTU_244	Fungi	Ascomycota	Sordariomycetes	Hypocreales	Hypocreaceae	Trichoderma	1	8	0	0	0	0	2	0	0	0	0	0	0	0	0
OTU_138	Fungi	Ascomycota	Dothideomycetes	Pleosporales	Didymellaceae	Phoma	0	0	0	0	0	0	0	0	0	0	0	0	6	5	0
OTU_163	Fungi	Basidiomycota	Tremellomycetes	Tremellales	Unknown	Kockovaella	0	7	2	0	0	0	0	0	1	0	0	0	1	0	0
OTU_167	Fungi	Basidiomycota	Tremellomycetes	Filobasidiales	Unknown	Cryptococcus	2	3	4	0	0	0	0	0	0	0	0	1	0	0	0
OTU_146	Fungi	Basidiomycota	Tremellomycetes	Filobasidiales	Filobasidiaceae	Filobasidium	0	0	0	1	0	0	0	0	2	0	0	0	2	2	3
OTU_235	Fungi	Chytridiomycota	Chytridiomycetes	Spizellomycetales	Spizellomycetaceae	Kochiomyces	1	0	6	0	0	0	1	0	0	0	0	0	0	0	2
OTU_132	Fungi	Basidiomycota	Tremellomycetes	Tremellales	Unknown	Cryptococcus	0	0	0	0	0	0	0	0	0	0	0	0	1	5	4
OTU_161	Fungi	Basidiomycota	Unknown	Sporidiobolales	Unknown	Sporobolomyces	1	1	3	5	0	0	0	0	0	0	0	0	0	0	0
OTU_154	Fungi	Ascomycota	Dothideomycetes	Pleosporales	Unknown	Zeloasperisporium	0	0	0	0	0	0	0	0	0	0	0	0	2	1	7
OTU_185	Fungi	Basidiomycota	Agaricostilbomycetes	Unknown	Unknown	Bensingtonia	2	2	3	1	0	0	0	0	0	0	0	1	1	0	0
OTU_302	Fungi	Ascomycota	Leotiomycetes	Unknown	Cudoniaceae	Cudonia	4	4	2	0	0	0	0	0	0	0	0	0	0	0	0
OTU_144	Fungi	Ascomycota	Dothideomycetes	Pleosporales	Lophiostomataceae	Lophiostoma	0	3	0	0	0	1	0	0	0	0	0	0	3	2	1
OTU_177	Fungi	Basidiomycota	Tremellomycetes	Filobasidiales	Unknown	Cryptococcus	1	3	4	0	1	0	0	0	0	0	0	0	0	0	0
OTU_237	Fungi	Ascomycota	Saccharomycetes	Saccharomycetales	Saccharomycetaceae	Kazachstania	7	1	0	0	0	0	0	0	0	0	1	0	0	0	0
OTU_282	Fungi	Ascomycota	Dothideomycetes	Pleosporales	Didymellaceae	Phoma	0	0	0	1	1	0	0	0	3	0	0	0	4	0	0
OTU_166	Fungi	Basidiomycota	Unknown	Erythrobasidiales	Erythrobasidiaceae	Sporobolomyces	0	0	1	0	1	0	0	0	0	0	0	0	3	3	1
OTU_308	Fungi	Ascomycota	Dothideomycetes	Capnodiales	Teratosphaeriaceae	Neocatenulostroma	5	4	0	0	0	0	0	0	0	0	0	0	0	0	0
OTU_153	Fungi	Ascomycota	Saccharomycetes	Saccharomycetales	Unknown	Candida	0	1	4	0	0	1	0	0	1	0	2	0	0	0	0
OTU_216	Fungi	Ascomycota	Saccharomycetes	Saccharomycetales	Pichiaceae	Pichia	0	0	0	1	2	0	0	6	0	0	0	0	0	0	0
OTU_165	Fungi	Basidiomycota	Tremellomycetes	Tremellales	Unknown	Cryptococcus	0	0	7	0	0	0	0	0	1	0	0	0	0	0	1
OTU_183	Fungi	Basidiomycota	Tremellomycetes	Tremellales	Unknown	Hannaella	1	0	0	0	0	2	1	0	2	0	0	1	0	2	0
OTU_238	Fungi	Basidiomycota	Unknown	Sporidiobolales	Unknown	Rhodosporidium	0	0	6	0	0	0	1	0	1	0	0	0	0	0	1
OTU_324	Fungi	Ascomycota	Leotiomycetes	Erysiphales	Erysiphaceae	Podosphaera	2	0	0	2	2	0	0	0	0	0	0	0	3	0	0
OTU_299	Fungi	Unknown	Unknown	Unknown	Unknown	Unknown	0	4	2	2	0	0	0	0	0	0	1	0	0	0	0
OTU_155	Fungi	Basidiomycota	Tremellomycetes	Tremellales	Unknown	Cryptococcus	0	0	0	0	0	0	0	0	0	0	0	0	3	5	1
OTU_205	Fungi	Ascomycota	Dothideomycetes	Pleosporales	Didymellaceae	Leptosphaerulina	0	0	1	0	0	0	0	0	1	0	0	0	2	2	3
OTU_192	Fungi	Ascomycota	Lecanoromycetes	Teloschistales	Teloschistaceae	Caloplaca	0	0	9	0	0	0	0	0	0	0	0	0	0	0	0
OTU_284	Fungi	Ascomycota	Sordariomycetes	Hypocreales	Unknown	Myrothecium	1	0	2	2	0	0	0	0	1	0	0	0	1	0	1
OTU_322	Fungi	Ascomycota	Eurotiomycetes	Eurotiales	Aspergillaceae	Penicillium	2	0	4	2	0	0	0	0	0	0	0	0	0	0	0
OTU_319	Fungi	Ascomycota	Dothideomycetes	Capnodiales	Teratosphaeriaceae	Batcheloromyces	0	0	0	7	0	0	1	0	0	0	0	0	0	0	0
OTU_231	Fungi	Ascomycota	Eurotiomycetes	Eurotiales	Aspergillaceae	Aspergillus	6	1	0	0	0	0	1	0	0	0	0	0	0	0	0
OTU_196	Fungi	Ascomycota	Dothideomycetes	Pleosporales	Leptosphaeriaceae	Leptosphaeria	0	0	0	1	0	0	0	0	0	0	0	0	0	3	4
OTU_179	Fungi	Ascomycota	Eurotiomycetes	Chaetothyriales	Unknown	Strelitziana	0	0	1	0	0	0	0	0	0	1	0	0	3	1	2
OTU_297	Fungi	Ascomycota	Dothideomycetes	Capnodiales	Cladosporiaceae	Cladosporium	0	0	3	1	3	0	0	0	1	0	0	0	0	0	0
OTU_220	Fungi	Ascomycota	Unknown	Unknown	Unknown	Unknown	1	3	2	0	0	0	0	0	0	0	1	1	0	0	0
OTU_245	Fungi	Ascomycota	Sordariomycetes	Glomerellales	Plectosphaerellaceae	Plectosphaerella	0	0	2	1	0	2	0	0	1	0	0	0	1	0	1
OTU_174	Fungi	Ascomycota	Sordariomycetes	Sordariales	Lasiosphaeriaceae	Podospora	0	4	0	0	0	0	3	0	0	0	0	0	1	0	0
OTU_172	Fungi	Ascomycota	Sordariomycetes	Hypocreales	Nectriaceae	Calonectria	0	8	0	0	0	0	0	0	0	0	0	0	0	0	0
OTU_206	Fungi	Ascomycota	Eurotiomycetes	Chaetothyriales	Unknown	Strelitziana	0	0	0	0	0	0	0	0	0	0	0	0	3	2	3
OTU_254	Fungi	Ascomycota	Saccharomycetes	Saccharomycetales	Metschnikowiaceae	Metschnikowia	0	0	0	0	0	0	2	1	2	1	0	0	1	0	0
OTU_194	Fungi	Basidiomycota	Unknown	Cystobasidiales	Cystobasidiaceae	Cystobasidium	1	5	1	0	0	0	0	0	0	0	0	0	0	0	0
OTU_247	Fungi	Ascomycota	Dothideomycetes	Dothideales	Aureobasidiaceae	Aureobasidium	0	1	4	0	0	0	0	0	0	1	0	1	0	0	0
OTU_182	Fungi	Ascomycota	Saccharomycetes	Saccharomycetales	Metschnikowiaceae	Metschnikowia	0	0	1	0	1	0	0	0	1	0	0	2	1	1	0
OTU_329	Fungi	Basidiomycota	Agaricomycetes	Russulales	Peniophoraceae	Peniophora	0	0	6	0	0	0	0	0	0	1	0	0	0	0	0
OTU_328	Fungi	Ascomycota	Taphrinomycetes	Taphrinales	Taphrinaceae	Taphrina	1	2	4	0	0	0	0	0	0	0	0	0	0	0	0
OTU_225	Fungi	Ascomycota	Dothideomycetes	Capnodiales	Teratosphaeriaceae	Capnobotryella	0	3	0	0	2	0	0	0	0	0	0	0	1	0	1
OTU_188	Fungi	Basidiomycota	Unknown	Sporidiobolales	Unknown	Sporidiobolus	1	1	2	1	0	0	0	0	1	0	0	1	0	0	0
OTU_232	Fungi	Ascomycota	Eurotiomycetes	Chaetothyriales	Herpotrichiellaceae	Capronia	2	2	2	0	0	0	0	0	0	0	0	0	0	0	1
OTU_318	Fungi	Unknown	Unknown	Unknown	Unknown	Unknown	0	2	4	0	0	0	0	0	0	0	0	0	0	0	1
OTU_249	Fungi	Ascomycota	Eurotiomycetes	Eurotiales	Aspergillaceae	Aspergillus	0	0	3	0	0	2	0	0	0	0	0	1	0	0	0
OTU_197	Fungi	Basidiomycota	Tremellomycetes	Tremellales	Unknown	Cryptococcus	2	0	0	1	0	0	0	0	0	0	0	0	1	2	0
OTU_164	Fungi	Glomeromycota	Unknown	Unknown	Unknown	Unknown	0	0	0	6	0	0	0	0	0	0	0	0	0	0	0
OTU_287	Fungi	Ascomycota	Dothideomycetes	Pleosporales	Didymellaceae	Phoma	0	1	0	0	1	0	0	0	1	0	0	0	2	0	1
OTU_180	Fungi	Basidiomycota	Tremellomycetes	Filobasidiales	Unknown	Unknown	0	0	0	0	0	0	0	0	1	0	1	1	0	0	3
OTU_316	Fungi	Basidiomycota	Agaricomycetes	Polyporales	Coriolaceae	Coriolopsis	2	3	0	0	1	0	0	0	0	0	0	0	0	0	0
OTU_260	Fungi	Ascomycota	Sordariomycetes	Sordariales	Chaetomiaceae	Thielavia	1	0	0	0	3	0	0	0	0	2	0	0	0	0	0
OTU_239	Fungi	Basidiomycota	Agaricomycetes	Agaricales	Psathyrellaceae	Coprinellus	0	0	1	0	1	0	0	0	0	0	1	0	1	1	1
OTU_295	Fungi	Ascomycota	Saccharomycetes	Saccharomycetales	Saccharomycetaceae	Kluyveromyces	0	1	3	2	0	0	0	0	0	0	0	0	0	0	0
OTU_271	Fungi	Ascomycota	Dothideomycetes	Capnodiales	Cladosporiaceae	Rachicladosporium	0	0	0	0	0	0	0	0	1	0	0	0	3	1	1
OTU_228	Fungi	Ascomycota	Eurotiomycetes	Eurotiales	Aspergillaceae	Penicillium	0	2	0	0	1	0	1	0	0	0	0	0	0	2	0
OTU_221	Fungi	Unknown	Unknown	Unknown	Unknown	Unknown	0	5	0	0	1	0	0	0	0	0	0	0	0	0	0
OTU_272	Fungi	Ascomycota	Dothideomycetes	Capnodiales	Mycosphaerellaceae	Mycocentrospora	0	0	0	0	0	0	0	0	0	0	0	0	1	2	2
OTU_333	Fungi	Ascomycota	Dothideomycetes	Capnodiales	Cladosporiaceae	Cladosporium	1	1	2	0	0	0	1	0	0	0	0	0	0	0	0
OTU_203	Fungi	Ascomycota	Sordariomycetes	Sordariales	Chaetomiaceae	Zopfiella	0	0	0	3	0	0	1	0	0	0	0	0	0	1	0
OTU_274	Fungi	Ascomycota	Dothideomycetes	Unknown	Unknown	Leptospora	0	0	0	0	0	0	0	0	0	0	0	0	0	0	5
OTU_307	Fungi	Ascomycota	Eurotiomycetes	Eurotiales	Aspergillaceae	Phialosimplex	2	0	0	0	1	1	0	0	0	0	1	0	0	0	0
OTU_279	Fungi	Ascomycota	Dothideomycetes	Pleosporales	Didymellaceae	Phoma	0	0	0	0	0	0	0	0	0	0	0	0	0	1	4
OTU_201	Fungi	Ascomycota	Dothideomycetes	Pleosporales	Didymellaceae	Didymella	0	0	0	1	0	0	0	0	1	0	0	0	1	1	1
OTU_263	Fungi	Ascomycota	Unknown	Unknown	Unknown	Pseudotaeniolina	0	0	0	0	0	0	0	0	0	0	0	5	0	0	0
OTU_262	Fungi	Ascomycota	Unknown	Unknown	Unknown	Peltaster	0	0	0	0	0	0	0	0	0	0	0	0	1	3	1
OTU_222	Fungi	Unknown	Unknown	Unknown	Unknown	Unknown	0	3	0	1	0	0	0	0	0	0	0	1	0	0	0
OTU_289	Fungi	Basidiomycota	Unknown	Erythrobasidiales	Erythrobasidiaceae	Erythrobasidium	1	2	2	0	0	0	0	0	0	0	0	0	0	0	0
OTU_313	Fungi	Basidiomycota	Unknown	Erythrobasidiales	Erythrobasidiaceae	Sporobolomyces	2	1	0	0	1	0	0	0	0	0	0	0	1	0	0
OTU_200	Fungi	Ascomycota	Dothideomycetes	Pleosporales	Unknown	Unknown	0	0	0	2	0	1	0	0	0	0	0	0	0	0	2
OTU_243	Fungi	Basidiomycota	Tremellomycetes	Tremellales	Unknown	Dioszegia	0	1	0	0	0	0	0	0	0	0	0	1	0	2	1
OTU_277	Fungi	Ascomycota	Dothideomycetes	Capnodiales	Teratosphaeriaceae	Teratosphaeria	0	0	0	1	1	0	0	0	0	0	0	0	3	0	0
OTU_312	Fungi	Ascomycota	Saccharomycetes	Saccharomycetales	Metschnikowiaceae	Metschnikowia	1	2	0	0	0	0	1	0	0	1	0	0	0	0	0
OTU_283	Fungi	Basidiomycota	Tremellomycetes	Tremellales	Unknown	Bullera	0	1	0	0	0	0	0	0	1	0	0	0	1	2	0
OTU_296	Fungi	Ascomycota	Dothideomycetes	Botryosphaeriales	Botryosphaeriaceae	Phaeobotryon	0	2	2	0	0	0	0	0	0	0	0	0	0	0	0
OTU_187	Fungi	Ascomycota	Saccharomycetes	Saccharomycetales	Unknown	Unknown	1	0	0	2	0	1	0	0	0	0	0	0	0	0	0
OTU_240	Fungi	Ascomycota	Eurotiomycetes	Chaetothyriales	Herpotrichiellaceae	Exophiala	0	0	3	0	0	0	0	0	0	0	0	0	1	0	0
OTU_224	Fungi	Ascomycota	Eurotiomycetes	Chaetothyriales	Herpotrichiellaceae	Rhinocladiella	1	1	2	0	0	0	0	0	0	0	0	0	0	0	0
OTU_305	Fungi	Ascomycota	Sordariomycetes	Hypocreales	Hypocreaceae	Trichoderma	2	0	1	0	0	0	0	0	0	0	0	0	1	0	0
OTU_212	Fungi	Unknown	Unknown	Unknown	Unknown	Unknown	0	0	0	0	0	0	0	0	0	0	0	0	2	1	1
OTU_213	Fungi	Basidiomycota	Tremellomycetes	Tremellales	Unknown	Cryptococcus	0	0	0	0	0	2	0	0	0	0	0	0	0	2	0
OTU_229	Fungi	Ascomycota	Sordariomycetes	Glomerellales	Glomerellaceae	Colletotrichum	2	0	0	1	0	0	0	0	0	0	1	0	0	0	0
OTU_285	Fungi	Unknown	Unknown	Unknown	Unknown	Unknown	0	0	0	0	0	0	0	0	1	0	0	0	1	1	1
OTU_269	Fungi	Basidiomycota	Tremellomycetes	Tremellales	Unknown	Hannaella	0	0	0	0	0	0	0	0	0	0	0	0	0	2	2
OTU_276	Fungi	Ascomycota	Dothideomycetes	Capnodiales	Cladosporiaceae	Cladosporium	0	0	0	0	0	0	0	0	2	0	0	0	1	0	1
OTU_267	Fungi	Basidiomycota	Tremellomycetes	Tremellales	Tremellaceae	Bulleromyces	0	0	0	0	0	0	0	0	0	0	0	0	2	1	1
OTU_208	Fungi	Basidiomycota	Tremellomycetes	Tremellales	Unknown	Unknown	0	0	0	0	0	0	0	0	0	0	0	0	3	0	1
OTU_199	Fungi	Basidiomycota	Tremellomycetes	Tremellales	Unknown	Cryptococcus	0	0	0	0	2	0	0	0	0	0	0	0	0	1	1
OTU_321	Fungi	Ascomycota	Saccharomycetes	Saccharomycetales	Dipodascaceae	Galactomyces	0	0	1	0	0	1	2	0	0	0	0	0	0	0	0
OTU_186	Fungi	Ascomycota	Sordariomycetes	Unknown	Unknown	Unknown	0	4	0	0	0	0	0	0	0	0	0	0	0	0	0
OTU_323	Fungi	Unknown	Unknown	Unknown	Unknown	Unknown	0	0	0	4	0	0	0	0	0	0	0	0	0	0	0
OTU_291	Fungi	Ascomycota	Dothideomycetes	Unknown	Unknown	Unknown	1	1	0	0	1	0	0	1	0	0	0	0	0	0	0
OTU_280	Fungi	Ascomycota	Dothideomycetes	Capnodiales	Cladosporiaceae	Rachicladosporium	0	1	0	0	0	0	0	0	0	0	0	0	0	1	1
OTU_198	Fungi	Ascomycota	Dothideomycetes	Botryosphaeriales	Botryosphaeriaceae	Spencermartinsia	0	0	0	0	0	1	1	0	0	0	0	0	0	0	1
OTU_214	Fungi	Basidiomycota	Unknown	Erythrobasidiales	Erythrobasidiaceae	Rhodotorula	0	0	0	0	0	1	0	0	0	0	0	0	0	2	0
OTU_314	Fungi	Basidiomycota	Dacrymycetes	Dacrymycetales	Dacrymycetaceae	Dacryopinax	3	0	0	0	0	0	0	0	0	0	0	0	0	0	0
OTU_293	Fungi	Ascomycota	Eurotiomycetes	Eurotiales	Thermoascaceae	Paecilomyces	0	3	0	0	0	0	0	0	0	0	0	0	0	0	0
OTU_264	Fungi	Basidiomycota	Tremellomycetes	Filobasidiales	Unknown	Cryptococcus	0	0	0	0	0	0	0	0	0	0	0	0	2	1	0
OTU_218	Fungi	Ascomycota	Arthoniomycetes	Lichenostigmatales	Phaeococcomycetaceae	Phaeococcomyces	0	3	0	0	0	0	0	0	0	0	0	0	0	0	0
OTU_298	Fungi	Ascomycota	Unknown	Unknown	Unknown	Acremonium	0	0	3	0	0	0	0	0	0	0	0	0	0	0	0
OTU_242	Fungi	Ascomycota	Dothideomycetes	Pleosporales	Cucurbitariaceae	Pyrenochaeta	0	2	0	0	0	0	1	0	0	0	0	0	0	0	0
OTU_326	Fungi	Ascomycota	Sordariomycetes	Hypocreales	Unknown	Stachybotrys	0	1	1	0	0	0	0	0	0	0	0	1	0	0	0
OTU_253	Fungi	Basidiomycota	Agaricostilbomycetes	Unknown	Unknown	Bensingtonia	0	0	0	0	0	0	1	0	0	0	0	0	2	0	0
OTU_304	Fungi	Ascomycota	Dothideomycetes	Pleosporales	Cucurbitariaceae	Curreya	2	0	0	0	0	0	0	0	0	0	0	0	1	0	0
OTU_219	Fungi	Basidiomycota	Dacrymycetes	Dacrymycetales	Dacrymycetaceae	Calocera	2	0	0	0	0	0	0	0	0	0	1	0	0	0	0
OTU_256	Fungi	Ascomycota	Saccharomycetes	Saccharomycetales	Unknown	Candida	0	0	0	0	1	0	2	0	0	0	0	0	0	0	0
OTU_286	Fungi	Ascomycota	Eurotiomycetes	Eurotiales	Aspergillaceae	Aspergillus	0	2	0	0	0	0	0	0	0	0	0	0	1	0	0
OTU_281	Fungi	Basidiomycota	Tremellomycetes	Tremellales	Unknown	Cryptococcus	0	0	0	0	0	0	0	0	0	0	0	0	2	1	0
OTU_311	Fungi	Ascomycota	Dothideomycetes	Pleosporales	Unknown	Ochrocladosporium	2	0	0	0	0	0	0	0	0	0	1	0	0	0	0
OTU_217	Fungi	Ascomycota	Sordariomycetes	Xylariales	Diatrypaceae	Eutypella	0	3	0	0	0	0	0	0	0	0	0	0	0	0	0
OTU_248	Fungi	Ascomycota	Eurotiomycetes	Pyrenulales	Pyrenulaceae	Pyrenula	0	0	1	0	0	0	0	1	0	0	0	1	0	0	0
OTU_261	Fungi	Ascomycota	Saccharomycetes	Unknown	Unknown	Unknown	0	0	0	0	2	0	0	0	0	0	0	0	0	0	1
OTU_330	Fungi	Basidiomycota	Unknown	Erythrobasidiales	Erythrobasidiaceae	Rhodotorula	0	0	3	0	0	0	0	0	0	0	0	0	0	0	0
OTU_209	Fungi	Ascomycota	Dothideomycetes	Unknown	Unknown	Leptospora	0	0	0	0	0	0	0	0	0	0	0	0	1	1	1
OTU_306	Fungi	Ascomycota	Saccharomycetes	Saccharomycetales	Unknown	Candida	1	0	0	0	1	0	0	0	0	0	1	0	0	0	0
OTU_265	Fungi	Basidiomycota	Tremellomycetes	Tremellales	Tremellaceae	Bulleribasidium	0	0	0	0	0	0	0	0	0	0	0	0	1	1	0
OTU_278	Fungi	Ascomycota	Dothideomycetes	Pleosporales	Phaeosphaeriaceae	Setophoma	0	0	0	0	0	0	0	0	0	0	0	0	2	0	0
OTU_268	Fungi	Ascomycota	Lecanoromycetes	Lecanorales	Psoraceae	Psora	0	0	0	0	0	0	0	0	0	1	0	1	0	0	0
OTU_273	Fungi	Basidiomycota	Unknown	Sporidiobolales	Unknown	Sporobolomyces	0	0	0	0	0	0	0	0	0	0	0	0	0	1	1
OTU_292	Fungi	Ascomycota	Eurotiomycetes	Eurotiales	Aspergillaceae	Aspergillus	0	2	0	0	0	0	0	0	0	0	0	0	0	0	0
OTU_251	Fungi	Basidiomycota	Wallemiomycetes	Wallemiales	Unknown	Wallemia	0	0	0	0	0	0	1	0	0	0	0	1	0	0	0
OTU_300	Fungi	Basidiomycota	Tremellomycetes	Tremellales	Unknown	Kwoniella	0	1	0	0	1	0	0	0	0	0	0	0	0	0	0
OTU_250	Fungi	Ascomycota	Saccharomycetes	Saccharomycetales	Metschnikowiaceae	Metschnikowia	0	0	0	0	0	1	0	0	1	0	0	0	0	0	0
OTU_266	Fungi	Ascomycota	Dothideomycetes	Dothideales	Aureobasidiaceae	Aureobasidium	0	0	0	0	0	0	0	0	0	0	0	0	1	1	0
OTU_331	Fungi	Ascomycota	Unknown	Unknown	Unknown	Unknown	0	0	1	0	0	0	0	0	0	0	0	0	0	1	0
OTU_294	Fungi	Ascomycota	Sordariomycetes	Hypocreales	Unknown	Ustilaginoidea	0	1	0	0	0	0	0	1	0	0	0	0	0	0	0
OTU_327	Fungi	Ascomycota	Saccharomycetes	Saccharomycetales	Debaryomycetaceae	Candida	0	0	2	0	0	0	0	0	0	0	0	0	0	0	0
OTU_303	Fungi	Ascomycota	Sordariomycetes	Hypocreales	Unknown	Acremonium	2	0	0	0	0	0	0	0	0	0	0	0	0	0	0
OTU_275	Fungi	Ascomycota	Dothideomycetes	Pleosporales	Didymellaceae	Phoma	0	0	0	0	0	0	0	0	0	0	0	0	0	0	2
OTU_257	Fungi	Basidiomycota	Unknown	Sporidiobolales	Unknown	Sporidiobolus	0	0	0	2	0	0	0	0	0	0	0	0	0	0	0
