# Supplementary material for: The Microbial Community Dynamics during the Vitex Honey Ripening Process in the Honeycomb
Source: Front Microbiol. 2017 Aug 29;8:1649. doi: 10.3389/fmicb.2017.01649 (PMC5583594; doi:10.3389/fmicb.2017.01649)
Supplement: TABLE S3 — P-value of ANOVA test of the top 30 bacterial genus among different ripening honey samples. [file Table_3.XLSX]

## Sheet: Sheet1
Table S3. P value of ANOVA test of the top 30 bacterial genus among different ripening honey samples.
genus	(I) group	(J) group	P value
Bacillus	1d	5d	0.867
		10d	0.899
		15d	0.955
	5d	1d	0.867
		10d	0.505
		15d	0.603
	10d	1d	0.899
		5d	0.505
		15d	0.998
	15d	1d	0.955
		5d	0.603
		10d	0.998
Lactococcus	1d	5d	0.967
		10d	0.994
		15d	0.991
	5d	1d	0.967
		10d	0.89
		15d	0.877
	10d	1d	0.994
		5d	0.89
		15d	1
	15d	1d	0.991
		5d	0.877
		10d	1
Oceanobacillus	1d	5d	1
		10d	0.997
		15d	1
	5d	1d	1
		10d	0.995
		15d	1
	10d	1d	0.997
		5d	0.995
		15d	0.998
	15d	1d	1
		5d	1
		10d	0.998
Pseudomonas	1d	5d	0.87
		10d	0.854
		15d	0.998
	5d	1d	0.87
		10d	0.451
		15d	0.794
	10d	1d	0.854
		5d	0.451
		15d	0.918
	15d	1d	0.998
		5d	0.794
		10d	0.918
Enterococcus	1d	5d	0.948
		10d	0.747
		15d	0.922
	5d	1d	0.948
		10d	0.456
		15d	0.667
	10d	1d	0.747
		5d	0.456
		15d	0.979
	15d	1d	0.922
		5d	0.667
		10d	0.979
Psychrobacter	1d	5d	0.972
		10d	0.777
		15d	0.986
	5d	1d	0.972
		10d	0.543
		15d	1
	10d	1d	0.777
		5d	0.543
		15d	0.592
	15d	1d	0.986
		5d	1
		10d	0.592
Arthrobacter	1d	5d	0.992
		10d	0.67
		15d	0.934
	5d	1d	0.992
		10d	0.819
		15d	0.989
	10d	1d	0.67
		5d	0.819
		15d	0.939
	15d	1d	0.934
		5d	0.989
		10d	0.939
Brochothrix	1d	5d	1
		10d	1
		15d	0.865
	5d	1d	1
		10d	1
		15d	0.883
	10d	1d	1
		5d	1
		15d	0.891
	15d	1d	0.865
		5d	0.883
		10d	0.891
Unknown	1d	5d	0.933
		10d	0.994
		15d	0.504
	5d	1d	0.933
		10d	0.987
		15d	0.25
	10d	1d	0.994
		5d	0.987
		15d	0.378
	15d	1d	0.504
		5d	0.25
		10d	0.378
Lysinibacillus	1d	5d	0.937
		10d	0.409
		15d	0.998
	5d	1d	0.937
		10d	0.716
		15d	0.975
	10d	1d	0.409
		5d	0.716
		15d	0.491
	15d	1d	0.998
		5d	0.975
		10d	0.491
Streptococcus	1d	5d	0.999
		10d	1
		15d	0.993
	5d	1d	0.999
		10d	1
		15d	0.977
	10d	1d	1
		5d	1
		15d	0.988
	15d	1d	0.993
		5d	0.977
		10d	0.988
Carnobacterium	1d	5d	0.998
		10d	0.995
		15d	1
	5d	1d	0.998
		10d	1
		15d	1
	10d	1d	0.995
		5d	1
		15d	0.999
	15d	1d	1
		5d	1
		10d	0.999
Paenibacillus	1d	5d	1
		10d	0.555
		15d	1
	5d	1d	1
		10d	0.497
		15d	1
	10d	1d	0.555
		5d	0.497
		15d	0.529
	15d	1d	1
		5d	1
		10d	0.529
Myroides	1d	5d	0.87
		10d	0.74
		15d	0.832
	5d	1d	0.87
		10d	0.345
		15d	0.427
	10d	1d	0.74
		5d	0.345
		15d	0.998
	15d	1d	0.832
		5d	0.427
		10d	0.998
Prevotella	1d	5d	0.55
		10d	0.094
		15d	0.253
	5d	1d	0.55
		10d	0.538
		15d	0.908
	10d	1d	0.094
		5d	0.538
		15d	0.884
	15d	1d	0.253
		5d	0.908
		10d	0.884
Moraxella	1d	5d	0.913
		10d	0.929
		15d	0.971
	5d	1d	0.913
		10d	0.615
		15d	0.708
	10d	1d	0.929
		5d	0.615
		15d	0.998
	15d	1d	0.971
		5d	0.708
		10d	0.998
Acinetobacter	1d	5d	1
		10d	0.87
		15d	0.946
	5d	1d	1
		10d	0.843
		15d	0.961
	10d	1d	0.87
		5d	0.843
		15d	0.585
	15d	1d	0.946
		5d	0.961
		10d	0.585
Gilliamella	1d	5d	0.951
		10d	0.361
		15d	0.784
	5d	1d	0.951
		10d	0.63
		15d	0.974
	10d	1d	0.361
		5d	0.63
		15d	0.85
	15d	1d	0.784
		5d	0.974
		10d	0.85
Rahnella	1d	5d	1
		10d	0.844
		15d	0.987
	5d	1d	1
		10d	0.833
		15d	0.984
	10d	1d	0.844
		5d	0.833
		15d	0.959
	15d	1d	0.987
		5d	0.984
		10d	0.959
Alkaliphilus	1d	5d	0.714
		10d	0.985
		15d	0.144
	5d	1d	0.714
		10d	0.883
		15d	0.545
	10d	1d	0.985
		5d	0.883
		15d	0.23
	15d	1d	0.144
		5d	0.545
		10d	0.23
Flavobacterium	1d	5d	0.889
		10d	0.999
		15d	0.421
	5d	1d	0.889
		10d	0.933
		15d	0.17
	10d	1d	0.999
		5d	0.933
		15d	0.364
	15d	1d	0.421
		5d	0.17
		10d	0.364
Leuconostoc	1d	5d	0.956
		10d	0.999
		15d	0.186
	5d	1d	0.956
		10d	0.916
		15d	0.092
	10d	1d	0.999
		5d	0.916
		15d	0.223
	15d	1d	0.186
		5d	0.092
		10d	0.223
Enterobacter	1d	5d	0.969
		10d	0.865
		15d	0.489
	5d	1d	0.969
		10d	0.635
		15d	0.733
	10d	1d	0.865
		5d	0.635
		15d	0.188
	15d	1d	0.489
		5d	0.733
		10d	0.188
Microbacter	1d	5d	0.425
		10d	0.203
		15d	0.645
	5d	1d	0.425
		10d	0.932
		15d	0.975
	10d	1d	0.203
		5d	0.932
		15d	0.753
	15d	1d	0.645
		5d	0.975
		10d	0.753
Sphingomonas	1d	5d	0.343
		10d	0.679
		15d	0.989
	5d	1d	0.343
		10d	0.074
		15d	0.489
	10d	1d	0.679
		5d	0.074
		15d	0.508
	15d	1d	0.989
		5d	0.489
		10d	0.508
Lactobacillus	1d	5d	0.79
		10d	0.001
		15d	0.268
	5d	1d	0.79
		10d	0.002
		15d	0.722
	10d	1d	0.001
		5d	0.002
		15d	0.006
	15d	1d	0.268
		5d	0.722
		10d	0.006
Thermomonas	1d	5d	0.55
		10d	0.994
		15d	0.768
	5d	1d	0.55
		10d	0.417
		15d	0.978
	10d	1d	0.994
		5d	0.417
		15d	0.627
	15d	1d	0.768
		5d	0.978
		10d	0.627
Escherichia	1d	5d	0.739
		10d	0.688
		15d	0.973
	5d	1d	0.739
		10d	1
		15d	0.928
	10d	1d	0.688
		5d	1
		15d	0.895
	15d	1d	0.973
		5d	0.928
		10d	0.895
Stenotrophomonas	1d	5d	0.999
		10d	1
		15d	0.997
	5d	1d	0.999
		10d	0.999
		15d	0.985
	10d	1d	1
		5d	0.999
		15d	0.997
	15d	1d	0.997
		5d	0.985
		10d	0.997
Bacteroides	1d	5d	0.832
		10d	0.089
		15d	0.436
	5d	1d	0.832
		10d	0.282
		15d	0.877
	10d	1d	0.089
		5d	0.282
		15d	0.64
	15d	1d	0.436
		5d	0.877
		10d	0.64
