# Supplementary material for: The Microbial Community Dynamics during the Vitex Honey Ripening Process in the Honeycomb
Source: Front Microbiol. 2017 Aug 29;8:1649. doi: 10.3389/fmicb.2017.01649 (PMC5583594; doi:10.3389/fmicb.2017.01649)
Supplement: TABLE S4 — P-value of ANOVA test of the top 30 fungal genus among different ripening honey samples. [file Table_4.XLSX]

## Sheet: Table S3
Table S4. P value of ANOVA test of the top 30 fungal genus among different ripening honey samples.
genus	(I) group	(J) group	P value
Metschnikowia	1d	5d	0.003
		10d	0.001
		15d	0.011
	5d	1d	0.003
		10d	0.879
		15d	1
	10d	1d	0.001
		5d	0.879
		15d	0.997
	15d	1d	0.011
		5d	1
		10d	0.997
Cladosporium	1d	5d	0.005
		10d	0.001
		15d	0.001
	5d	1d	0.005
		10d	0.758
		15d	0.943
	10d	1d	0.001
		5d	0.758
		15d	1
	15d	1d	0.001
		5d	0.943
		10d	1
Aureobasidium	1d	5d	0.012
		10d	0.009
		15d	0.008
	5d	1d	0.012
		10d	0.997
		15d	0.998
	10d	1d	0.009
		5d	0.997
		15d	0.979
	15d	1d	0.008
		5d	0.998
		10d	0.979
Alternaria	1d	5d	0.048
		10d	0.052
		15d	0.044
	5d	1d	0.048
		10d	0.938
		15d	0.999
	10d	1d	0.052
		5d	0.938
		15d	0.999
	15d	1d	0.044
		5d	0.999
		10d	0.999
Phoma	1d	5d	0.484
		10d	0.347
		15d	0.428
	5d	1d	0.484
		10d	0.558
		15d	0.996
	10d	1d	0.347
		5d	0.558
		15d	0.988
	15d	1d	0.428
		5d	0.996
		10d	0.988
Candida	1d	5d	0.12
		10d	0.065
		15d	0.059
	5d	1d	0.12
		10d	0.581
		15d	0.584
	10d	1d	0.065
		5d	0.581
		15d	1
	15d	1d	0.059
		5d	0.584
		10d	1
Cryptococcus	1d	5d	0.726
		10d	0.54
		15d	0.986
	5d	1d	0.726
		10d	0.55
		15d	1
	10d	1d	0.54
		5d	0.55
		15d	0.942
	15d	1d	0.986
		5d	1
		10d	0.942
Penicillium	1d	5d	0.13
		10d	0.128
		15d	0.128
	5d	1d	0.13
		10d	1
		15d	1
	10d	1d	0.128
		5d	1
		15d	1
	15d	1d	0.128
		5d	1
		10d	1
Waitea	1d	5d	0.475
		10d	1
		15d	0.954
	5d	1d	0.475
		10d	0.538
		15d	1
	10d	1d	1
		5d	0.538
		15d	0.965
	15d	1d	0.954
		5d	1
		10d	0.965
Unknown	1d	5d	0.227
		10d	0.181
		15d	0.182
	5d	1d	0.227
		10d	0.485
		15d	0.55
	10d	1d	0.181
		5d	0.485
		15d	1
	15d	1d	0.182
		5d	0.55
		10d	1
Curvularia	1d	5d	0.065
		10d	0.064
		15d	0.385
	5d	1d	0.065
		10d	0.68
		15d	1
	10d	1d	0.064
		5d	0.68
		15d	0.997
	15d	1d	0.385
		5d	1
		10d	0.997
Aspergillus	1d	5d	0.233
		10d	0.477
		15d	0.223
	5d	1d	0.233
		10d	0.729
		15d	0.993
	10d	1d	0.477
		5d	0.729
		15d	0.578
	15d	1d	0.223
		5d	0.993
		10d	0.578
Phaeococcomyces	1d	5d	0.06
		10d	0.057
		15d	0.056
	5d	1d	0.06
		10d	0.907
		15d	0.999
	10d	1d	0.057
		5d	0.907
		15d	0.89
	15d	1d	0.056
		5d	0.999
		10d	0.89
Wallemia	1d	5d	0.01
		10d	0.008
		15d	0.004
	5d	1d	0.01
		10d	0.612
		15d	0.401
	10d	1d	0.008
		5d	0.612
		15d	0.644
	15d	1d	0.004
		5d	0.401
		10d	0.644
Eurotium	1d	5d	0.544
		10d	0.653
		15d	0.828
	5d	1d	0.544
		10d	0.065
		15d	0.406
	10d	1d	0.653
		5d	0.065
		15d	0.758
	15d	1d	0.828
		5d	0.406
		10d	0.758
Tilletia	1d	5d	0.553
		10d	0.066
		15d	0.486
	5d	1d	0.553
		10d	0.335
		15d	0.984
	10d	1d	0.066
		5d	0.335
		15d	0.865
	15d	1d	0.486
		5d	0.984
		10d	0.865
Calocera	1d	5d	0.142
		10d	0.15
		15d	0.142
	5d	1d	0.142
		10d	0.688
		15d	0.998
	10d	1d	0.15
		5d	0.688
		15d	0.939
	15d	1d	0.142
		5d	0.998
		10d	0.939
Epicoccum	1d	5d	0.368
		10d	0.391
		15d	0.33
	5d	1d	0.368
		10d	0.982
		15d	0.662
	10d	1d	0.391
		5d	0.982
		15d	0.43
	15d	1d	0.33
		5d	0.662
		10d	0.43
Geotrichum	1d	5d	0.289
		10d	0.035
		15d	0.029
	5d	1d	0.289
		10d	0.459
		15d	0.443
	10d	1d	0.035
		5d	0.459
		15d	0.999
	15d	1d	0.029
		5d	0.443
		10d	0.999
Ascochyta	1d	5d	0.826
		10d	0.769
		15d	0.992
	5d	1d	0.826
		10d	0.632
		15d	1
	10d	1d	0.769
		5d	0.632
		15d	0.952
	15d	1d	0.992
		5d	1
		10d	0.952
Trichosporon	1d	5d	0.311
		10d	0.185
		15d	0.192
	5d	1d	0.311
		10d	0.584
		15d	0.712
	10d	1d	0.185
		5d	0.584
		15d	0.998
	15d	1d	0.192
		5d	0.712
		10d	0.998
Coniochaeta	1d	5d	0.221
		10d	0.246
		15d	0.232
	5d	1d	0.221
		10d	0.234
		15d	0.894
	10d	1d	0.246
		5d	0.234
		15d	0.855
	15d	1d	0.232
		5d	0.894
		10d	0.855
Fusarium	1d	5d	0.402
		10d	0.341
		15d	0.607
	5d	1d	0.402
		10d	0.957
		15d	0.781
	10d	1d	0.341
		5d	0.957
		15d	0.404
	15d	1d	0.607
		5d	0.781
		10d	0.404
Saccharomyces	1d	5d	0.315
		10d	0.309
		15d	0.321
	5d	1d	0.315
		10d	0.999
		15d	1
	10d	1d	0.309
		5d	0.999
		15d	0.998
	15d	1d	0.321
		5d	1
		10d	0.998
Hannaella	1d	5d	0.599
		10d	0.962
		15d	0.922
	5d	1d	0.599
		10d	0.731
		15d	1
	10d	1d	0.962
		5d	0.731
		15d	0.97
	15d	1d	0.922
		5d	1
		10d	0.97
Galactomyces	1d	5d	0.117
		10d	0.097
		15d	0.107
	5d	1d	0.117
		10d	0.509
		15d	0.925
	10d	1d	0.097
		5d	0.509
		15d	0.506
	15d	1d	0.107
		5d	0.925
		10d	0.506
Coniosporium	1d	5d	0.691
		10d	0.679
		15d	0.484
	5d	1d	0.691
		10d	1
		15d	0.302
	10d	1d	0.679
		5d	1
		15d	0.616
	15d	1d	0.484
		5d	0.302
		10d	0.616
Kabatiella	1d	5d	0.44
		10d	0.382
		15d	0.383
	5d	1d	0.44
		10d	0.935
		15d	0.939
	10d	1d	0.382
		5d	0.935
		15d	1
	15d	1d	0.383
		5d	0.939
		10d	1
Operculomyces	1d	5d	0.654
		10d	0.657
		15d	0.653
	5d	1d	0.654
		10d	1
		15d	1
	10d	1d	0.657
		5d	1
		15d	1
	15d	1d	0.653
		5d	1
		10d	1
Pichia	1d	5d	0.997
		10d	0.254
		15d	0.309
	5d	1d	0.997
		10d	0.67
		15d	0.788
	10d	1d	0.254
		5d	0.67
		15d	0.78
	15d	1d	0.309
		5d	0.788
		10d	0.78
* 平均值差值的显著性水平为 0.05。
